# Supplementary material for: Loss of the Mitochondrial Fatty Acid β-Oxidation Protein Medium-Chain Acyl-Coenzyme A Dehydrogenase Disrupts Oxidative Phosphorylation Protein Complex Stability and Function
Source: Sci Rep. 2018 Jan 9;8:153. doi: 10.1038/s41598-017-18530-4 (PMC5760697; doi:10.1038/s41598-017-18530-4)
Supplement: Supplementary file 2 — Supplementary Dataset 1 [file 41598_2017_18530_MOESM2_ESM.xlsx]

## Sheet: Table S1
id	Peptides	Unique peptides	Sequence coverage [%]	MS/MS count	Q-value	Score	Intensity	Protein IDs	Majority protein IDs	Gene names	Protein names	Mitocarta2.0	Difference Log2 MCAD/PAS (143b, TX100)	-Log10 p-value	FDR <1%	FDR (q-value)	Test statistic	Difference Log2 MCAD/KO (143b, TX100)	-Log10 p-value	FDR <1%	FDR (q-value)	Test statistic	Difference Log2 MCAD/KO (143b, Digitonin)	-Log10 p-value	FDR <1%	FDR (q-value)	Test statistic	Difference Log2 MCAD/PAS (HepG2, Digitonin)	-Log10 p-value	FDR <1%	FDR (q-value)	Test statistic	Log2 LFQ Intensity 01-PAS_143b_TX-1	Log2 LFQ Intensity 02-PAS_143b_TX-2	Log2 LFQ Intensity 03-PAS_143b_TX-3	Log2 LFQ Intensity 04-MCAD_143bKO_TX-1	Log2 LFQ Intensity 05-MCAD_143bKO_TX-2	Log2 LFQ Intensity 06-MCAD_143bKO_TX-3	Log2 LFQ Intensity 07-MCAD_143b_TX-1	Log2 LFQ Intensity 08-MCAD_143b_TX-2	Log2 LFQ Intensity 09-MCAD_143b_TX-3	Log2 LFQ Intensity 10-MCAD_143bKO_Dig-1	Log2 LFQ Intensity 11-MCAD_143bKO_Dig-2	Log2 LFQ Intensity 12-MCAD_143bKO_Dig-3	Log2 LFQ Intensity 13-MCAD_143b_Dig-1	Log2 LFQ Intensity 14-MCAD_143b_Dig-2	Log2 LFQ Intensity 15-MCAD_143b_Dig-3	Log2 LFQ Intensity 16-PAS_HepG2_Dig-1	Log2 LFQ Intensity 17-PAS_HepG2_Dig-2
315	46	46	64.8	409	0	323.31	23985000000	Q5T4U5;P11310;P11310-2;B7Z9I1;E9PJM9;E9PRX4;H0YDT5	Q5T4U5;P11310;P11310-2;B7Z9I1	ACADM	Medium-chain specific acyl-CoA dehydrogenase, mitochondrial	+	11.2526	4.21489	+	0	6.86672	11.8332	4.5058	+	0	7.55035	7.48786	4.21628	+	0	5.25581	10.2213	4.5735	+	0	6.94803	20.1764	18.5679	20.6209	19.6443	19.8642	18.1149	30.7675	31.1425	31.2131	19.7742	19.7754	20.8693	27.6847	27.9721	27.2256	20.1223	19.9295
498	36	36	62.5	245	0	323.31	2760300000	Q07065	Q07065	CKAP4	Cytoskeleton-associated protein 4		5.52687	3.32914	+	0	3.6185	-0.647396	1.57234		0.703771	-0.544362	-1.22788	1.60825		0.202778	-0.90974	2.67328	1.68106		0.0130182	1.55191	20.4391	22.1904	21.0065	27.6494	27.3946	27.1149	26.7534	26.9209	26.5423	26.0447	25.3922	26.3899	24.8132	24.3443	24.9856	23.6885	22.3203
171	5	5	44.4	44	0	39.817	848780000	E9PLL6;P46776;E9PJD9;E9PLX7	E9PLL6;P46776;E9PJD9	RPL27A	60S ribosomal protein L27a		4.54746	2.0372	+	0	2.31579	2.26001	0.564373		1	0.813437	-0.716956	1.10167		0.426478	-0.548965	2.6446	1.98282		0.0141818	1.67274	20.2157	20.074	19.6356	23.3741	24.1288	19.2847	25.6334	25.2971	22.6371	24.7967	24.1732	24.8456	24.0547	23.4591	24.1507	20.3183	20.6325
439	9	9	54.4	120	0	130.27	2534400000	P61353;K7ELC7;K7EQQ9;K7ERY7	P61353;K7ELC7;K7EQQ9	RPL27	60S ribosomal protein L27		4.47427	2.72897	+	0	2.7749	0.350356	0.254723		0.747274	0.226567	-0.388193	0.559905		0.692167	-0.29688	3.29628	1.53744		0.0135652	1.65739	20.8877	21.8154	20.7398	25.4779	25.4484	24.8884	26.2676	25.9865	24.6117	26.3614	25.8796	26.0053	25.157	25.8908	26.034	19.992	20.4429
174	3	3	12.2	29	0	5.7393	457790000	E9PR30;P62861	E9PR30;P62861	FAU	40S ribosomal protein S30		4.36209	2.57712	+	0	2.63496	-0.277307	0.481305		0.745486	-0.221782	0.563533	0.352587		0.652391	0.338606	-0.179734	0.18353		0.876607	-0.130876	19.3388	20.878	21.3467	25.2189	25.1299	25.1329	24.3905	25.1879	25.0713	22.9101	22.1325	21.6638	22.2575	23.9109	22.2285	20.3904	20.8091
447	8	8	35.1	107	0	147.95	1457300000	P62263;H0YB22;E5RH77	P62263;H0YB22;E5RH77	RPS14	40S ribosomal protein S14	+	4.16205	1.90515	+	0	2.11994	0.611346	1.49272		0.649929	0.513899	0.29117	0.461508		0.759013	0.228812	2.558	1.38879		0.0263768	1.37586	22.1262	22.7052	19.6224	25.0249	25.1338	24.9471	25.628	25.9703	25.3416	25.5753	25.0175	24.9877	25.1076	25.7544	25.592	19.6405	19.4416
599	7	7	51	34	0	41.18	206860000	Q9Y3B7;Q9Y3B7-2;Q9Y3B7-3;E9PQB6;H0YCD5	Q9Y3B7;Q9Y3B7-2;Q9Y3B7-3	MRPL11	39S ribosomal protein L11, mitochondrial	+	4.14802	2.4026	+	0	2.44729	-0.470903	1.45169		0.691008	-0.409242	0.901154	0.735539		0.42864	0.577069	0.682393	0.369449		0.614925	0.384917	20.9091	20.7107	18.7521	24.9561	24.7173	24.5553	24.4619	24.157	24.197	19.6445	19.5627	19.7823	21.0414	21.1993	19.4522	19.4487	20.7168
276	3	2	66.7	25	0	30.943	756060000	P05386;P05386-2	P05386	RPLP1	60S acidic ribosomal protein P1		4.07627	1.62697	+	0.00440816	1.90007	-0.50833	0.422212		0.708201	-0.335861	0.924103	0.316898		0.547819	0.421249	1.26019	0.712764		0.324086	0.697103	20.5821	19.8458	23.2532	25.8308	26.0666	25.5374	24.4867	25.2418	26.1813	20.4198	20.5678	19.507	20.1216	23.3734	19.7718	19.7792	19.6194
442	12	12	54.6	80	0	104.61	867100000	P62081;B5MCP9	P62081;B5MCP9	RPS7	40S ribosomal protein S7		4.05393	2.58724	+	0	2.52524	-0.43098	0.580833		0.705349	-0.32386	-0.351663	0.517047		0.706512	-0.270823	3.67812	1.96057	+	0.00947368	2.02077	20.2552	21.7108	19.8736	25.4397	25.2124	24.6423	24.4958	25.1235	24.3821	24.6939	24.4268	24.7004	23.7697	24.2412	24.7552	19.0771	20.3317
376	12	12	60.4	53	0	54.031	537880000	P32969;H0Y9V9;D6RAN4;E7ESE0;H0Y9R4	P32969;H0Y9V9;D6RAN4;E7ESE0	RPL9	60S ribosomal protein L9		4.03426	2.82757	+	0	2.65414	-0.45606	0.65952		0.704497	-0.347301	-1.17474	1.58354		0.207512	-0.876246	3.607	2.36158	+	0.00628571	2.22636	20.0868	20.0844	21.5332	25.3635	25.2404	24.5716	24.718	24.865	24.2243	23.9944	23.0846	23.6784	22.003	22.7144	22.5159	20.3422	19.6231
369	7	7	60.6	60	0	167.44	1199700000	P30050;P30050-2	P30050;P30050-2	RPL12	60S ribosomal protein L12		3.89465	3.7316	+	0	3.01176	-0.339337	0.477704		0.724101	-0.259364	-0.223694	0.22791		0.793431	-0.161601	4.01434	2.8953	+	0	2.68229	21.8986	22.358	22.7175	27.0576	26.4056	26.2129	25.9121	26.2369	26.509	24.4984	23.8574	23.9251	23.2402	24.3315	24.038	19.8496	19.8552
467	13	13	47.5	122	0	106.64	1320600000	P62906	P62906	RPL10A	60S ribosomal protein L10a	+	3.75807	3.16584	+	0	2.69359	0.0406977	0.077528		0.952141	0.0343488	-0.311593	0.355332		0.757161	-0.228296	2.50723	1.52349		0.0228571	1.42459	21.6552	22.7927	22.6222	26.1799	26.0654	25.977	25.8012	26.4073	26.1358	24.9795	24.2537	25.0529	23.9294	24.7361	24.6858	20.2406	19.7248
25	14	14	15.8	57	0	32.213	259430000	A0A087X253;P63010;P63010-2;P63010-3;A0A087WYD1;A0A087WU93;A0A087WZQ6;Q10567-4;Q10567-3;Q10567-2;Q10567;C9J1E7;A0A087WXS3;K7EKZ5;K7EJX1;K7EN71;K7ERB2;K7EJ01;H7C034	A0A087X253;P63010;P63010-2;P63010-3;A0A087WYD1;A0A087WU93;A0A087WZQ6	AP2B1	AP-2 complex subunit beta		3.75521	2.9697	+	0	2.60028	-1.42476	1.77025		1	-1.04631	-1.06363	0.934406		0.358806	-0.69419	0.369537	0.37529		0.745333	0.26154	20.407	19.9275	19.48	25.0669	25.0272	25.2603	23.017	24.2153	23.8479	21.946	21.1055	22.8618	21.209	20.6574	20.8561	20.1418	19.5869
401	8	8	43.8	50	0	84.367	700810000	P46778;M0R181;G3V1B3	P46778;M0R181;G3V1B3	RPL21	60S ribosomal protein L21		3.68639	2.91792	+	0	2.5426	1.2467	1.02732		1	0.794179	-0.516743	1.11301		0.555789	-0.424141	3.70855	1.91166	+	0.00857143	1.99969	20.7607	20.8972	21.1327	23.7413	23.7309	22.6375	25.0153	25.0898	23.7446	24.7192	24.5901	24.9917	24.1022	24.0336	24.615	19.3594	19.4381
359	9	9	32.7	66	0	28.058	1138700000	P26373;J3QSB4;P26373-2;H3BTH3	P26373;J3QSB4;P26373-2	RPL13	60S ribosomal protein L13		3.64568	2.94116	+	0	2.53404	0.331504	0.33452		0.73262	0.235311	-0.349897	1.23321		0.705644	-0.308753	4.01137	2.13511	+	0.00676923	2.23192	20.9983	22.0451	21.7241	25.2185	25.116	24.3755	25.5896	25.4994	24.6155	24.9859	24.6761	25.0444	24.6261	24.4153	24.6153	19.9477	20.0875
301	7	7	60.7	33	0	50.442	233870000	P08708;H0YN88;A0A075B716;H0YN73;H3BNC9	P08708;H0YN88;A0A075B716	RPS17	40S ribosomal protein S17		3.61403	3.61236	+	0	2.79776	-0.155586	0.288165		0.872934	-0.127728	-1.22748	0.571073		0.400235	-0.627537	0	-4.34294e-08		1	0	19.7373	19.136	19.8434	23.5448	23.196	23.2849	23.0963	23.5534	22.9091	23.3871	22.852	23.7395	22.7282	20.2856	23.2824	20.4917	20.3278
402	9	9	45.3	47	0	20.574	570850000	P46779;H0YMF4;H0YKD8;P46779-4;P46779-5;P46779-2;P46779-3;H0YLP6	P46779;H0YMF4;H0YKD8;P46779-4;P46779-5;P46779-2;P46779-3;H0YLP6	RPL28	60S ribosomal protein L28		3.58838	2.24398	+	0	2.15541	0.61425	0.461904		0.716281	0.390122	-0.0545902	0.0380404		0.983192	-0.0367135	2.56145	1.25919		0.0316667	1.31041	21.082	19.8576	21.6889	24.2949	24.2495	23.0066	24.819	24.8887	23.686	23.452	22.2838	23.5734	23.4321	22.5504	23.1629	20.1133	20.7828
338	9	9	36.4	55	0	25.493	1041700000	P18077;F8WBS5;F8WB72;C9K025	P18077;F8WBS5;F8WB72;C9K025	RPL35A	60S ribosomal protein L35a	+	3.51567	1.89788	+	0.00502326	1.93413	1.03131	0.508944		0.734667	0.546419	-0.211257	0.368001		0.793575	-0.17036	3.16645	2.02603		0.0123871	1.88931	19.8866	19.6407	20.3703	22.4888	23.1332	21.7286	24.2748	24.2664	21.9033	25.3023	24.5961	24.9301	24.4876	24.795	24.9121	20.0295	19.9402
601	15	15	31.9	62	0	43.915	466430000	Q9Y3I0	Q9Y3I0	RTCB	tRNA-splicing ligase RtcB homolog		3.49852	3.88733	+	0	2.82052	-0.18977	0.221573		0.839843	-0.142248	0.534963	1.00272		0.559946	0.427873	2.1763	0.981083		0.0964889	1.06697	20.1405	20.4008	20.6926	24.5722	24.1284	23.5982	23.5524	24.0535	24.1236	23.6608	23.0301	23.4345	23.8133	24.2392	23.6778	19.7731	19.4107
408	5	5	17.1	24	0	10.59	449030000	P49207	P49207	RPL34	60S ribosomal protein L34	+	3.47669	3.54075	+	0	2.68937	0.389733	0.968684		0.714025	0.327931	-0.048687	0.0738737		0.980027	-0.0395407	2.38581	0.906852		0.0939326	1.07094	20.6499	19.8547	20.14	23.4068	23.3084	23.1903	23.9147	23.8197	23.3403	23.9369	23.264	23.6938	23.3429	23.7377	23.6681	19.4275	19.3908
80	3	3	30.7	12	0	15.906	127590000	D6RBD7;C9J1V9;O43324-2;O43324;H0YAL7;D6RCQ0	D6RBD7;C9J1V9;O43324-2;O43324;H0YAL7	EEF1E1;EEF1E1-BLOC1S5	Eukaryotic translation elongation factor 1 epsilon-1		3.47155	3.31268	+	0	2.60135	-0.767057	1.66007		0.812279	-0.633691	0	-4.34294e-08		1	0	0	-4.34294e-08		1	0	19.9349	20.7478	19.7665	24.6949	24.1901	24.28	23.5485	23.4202	23.8951	19.9876	19.8827	18.7157	19.1215	19.7519	19.6005	19.809	20.2401
182	3	3	15.1	13	0	7.6035	196430000	F6U211;S4R435;P46783	F6U211;S4R435;P46783	RPS10;RPS10-NUDT3	40S ribosomal protein S10		3.46198	3.8531	+	0	2.78589	1.49814	0.646619		0.861231	0.731953	0	-4.34294e-08		1	0	0	-4.34294e-08		1	0	19.9786	19.9153	19.7672	19.8155	22.9918	22.7454	23.0039	23.7965	23.2467	20.4256	20.1	19.1591	20.5105	19.7389	20.5537	20.3262	18.8438
362	14	14	54.2	67	0	80.565	939890000	P27635;X1WI28;F8W7C6;A0A087WV22;H7C123;H7C2C5;Q96L21;B8A6G2;A6QRI9;H7C2U2	P27635;X1WI28;F8W7C6;A0A087WV22;H7C123;H7C2C5;Q96L21	RPL10;RPL10L	60S ribosomal protein L10;60S ribosomal protein L10-like		3.45112	1.22478	+	0.00771831	1.48518	1.2846	0.36771		0.675392	0.522038	-0.915257	1.09985		0.373547	-0.657846	3.59531	1.40771		0.013	1.64172	20.4019	21.2738	19.7908	23.2654	23.5424	21.1582	25.5637	24.7784	21.4777	24.836	24.4298	25.0584	24.3834	23.2078	23.9873	19.8551	20.0033
399	7	7	25.8	30	0	37.651	160480000	P45954-2;P45954	P45954-2;P45954	ACADSB	Short/branched chain specific acyl-CoA dehydrogenase, mitochondrial	+	3.39913	3.5153	+	0	2.63386	-0.31115	0.485545		0.745346	-0.243314	-1.10717	0.481896		0.429745	-0.553994	2.89639	1.85882		0.0164211	1.71204	19.375	19.8078	19.5182	23.3655	23.3839	23.0825	22.4492	23.1595	23.2897	22.3787	19.2248	21.8125	20.0058	20.4484	19.6402	20.6833	19.6537
462	8	8	52.9	27	0	19.062	749230000	P62829;C9JD32;J3KT29;J3KTJ3;B9ZVP7;J3QQT9	P62829;C9JD32;J3KT29;J3KTJ3;B9ZVP7	RPL23	60S ribosomal protein L23		3.39847	2.01098	+	0.00514286	1.96128	0.422647	0.830902		0.712542	0.341989	-0.51166	0.515979		0.638524	-0.356537	3.08875	2.96474	+	0.008	2.26047	20.2069	22.5492	21.9956	24.4297	24.8296	24.4199	25.1648	25.1865	24.5958	23.9579	23.3765	24.47	23.4444	22.8946	23.9304	19.8336	20.8417
468	8	8	33.7	36	0	46.499	746050000	P62913;P62913-2;Q5VVC9;Q5VVC8	P62913;P62913-2;Q5VVC9;Q5VVC8	RPL11	60S ribosomal protein L11		3.39224	2.01726	+	0.00526829	1.96265	1.30317	0.495268		0.78048	0.606705	-0.742317	1.06053		0.426889	-0.558584	2.35362	1.11348		0.0538049	1.18034	19.2901	20.4643	19.6735	22.93	22.7689	19.9962	23.9257	23.7559	21.923	24.7075	24.3675	24.8175	23.4512	23.7519	24.4623	22.1255	21.74
463	7	7	37.6	58	0	25.21	1392800000	P62851	P62851	RPS25	40S ribosomal protein S25		3.35555	4.40183	+	0	2.86589	0.349311	0.658576		0.707746	0.281666	0.138383	0.288252		0.859693	0.115904	2.95836	1.57117		0.0117736	1.58569	21.9767	22.0486	22.0105	25.1944	25.182	24.6782	25.5143	25.5588	25.0293	25.6154	25.0264	25.3115	25.3172	25.6332	25.418	19.6488	19.4505
6	5	5	12.1	22	0	38.567	341390000	A0A087WTT1;E7EQV3;P11940-2;P11940;E7ERJ7;E5RGH3;E5RH24;E5RJB9;B1ANR1;H0YBN4;H0YAR2;B1ANR0;Q9H361;Q13310-2;Q13310;Q13310-3;E5RHG7;H0YEQ8;H0YAP2;H0YB86;Q4VXU2-2;Q96DU9-2;Q96DU9;Q4VXU2	A0A087WTT1;E7EQV3;P11940-2;P11940;E7ERJ7;E5RGH3;E5RH24;E5RJB9	PABPC1	Polyadenylate-binding protein;Polyadenylate-binding protein 1		3.30978	3.50902	+	0	2.57778	-0.558257	1.42625		0.673061	-0.472243	-0.291843	0.372552		0.757437	-0.219735	2.08819	1.97389		0.0232258	1.4288	18.7809	19.5455	19.6984	23.5635	23.1057	22.9597	22.6666	22.6337	22.6538	23.4661	22.7807	23.0873	23.1672	22.3073	22.9842	19.4918	20.3482
331	15	11	37.2	99	0	115.05	1229200000	P16401	P16401	HIST1H1B	Histone H1.5		3.27529	3.34821	+	0	2.50208	-0.40063	0.732373		0.707305	-0.320339	-0.73354	0.78141		0.470623	-0.511927	0	-4.34294e-08		1	0	22.4134	23.0848	23.1434	26.308	26.5384	26.8229	26.0357	25.8825	26.5492	25.0238	25.2817	24.5709	23.4901	24.4275	24.7582	20.0401	19.9327
445	12	12	58.9	88	0	33.424	1193100000	P62249;M0R210;M0R3H0;A0A087WZ27;M0R1M5;M0QX76;Q6IPX4	P62249;M0R210;M0R3H0;A0A087WZ27;M0R1M5;M0QX76;Q6IPX4	RPS16;ZNF90	40S ribosomal protein S16		3.23955	3.22769	+	0	2.4388	0.325228	0.79718		0.718812	0.273649	-0.27561	0.449815		0.756	-0.218096	3.24099	2.19114	+	0.00782609	1.99912	21.5551	22.5474	22.1591	25.1947	24.9774	24.8324	25.4428	25.5203	25.0173	25.2122	24.5488	25.2663	24.5675	24.6482	24.9848	19.819	19.1337
90	4	4	63	22	0	13.248	137850000	C9K068;O75323-2;O75323;C9J7B1;H7C333	C9K068;O75323-2;O75323;C9J7B1;H7C333	GBAS	Protein NipSnap homolog 2	+	3.15496	2.91258	+	0	2.27591	-0.220007	0.468575		0.779531	-0.182843	-0.168809	0.106256		0.874383	-0.107314	-0.688144	0.477918		0.569927	-0.423459	19.3213	20.4345	20.463	23.7714	23.4339	23.1383	23.0586	23.2668	23.3582	20.2327	19.4798	21.3425	19.8834	20.1331	20.5322	22.2088	20.4468
224	5	5	29.2	20	0	7.0235	148740000	M0R0N4;M0QYZ2;P53680;M0QZ21;X6R390;P53680-2;M0R1S0	M0R0N4;M0QYZ2;P53680;M0QZ21;X6R390;P53680-2	AP2S1	AP-2 complex subunit sigma		3.1447	2.93419	+	0	2.27878	-0.827647	1.63966		0.844457	-0.672647	-0.54313	1.33483		0.533971	-0.456269	0	-4.34294e-08		1	0	19.5244	19.6479	20.5238	24.0456	23.7709	23.7966	22.6553	23.0848	23.3901	21.5615	21.0128	21.4863	20.8673	20.6485	20.9155	19.2359	19.7825
452	9	9	51.9	41	0	40.438	644780000	P62280;M0QZC5;M0R1H5;M0R1H6	P62280;M0QZC5;M0R1H5	RPS11	40S ribosomal protein S11		3.13438	2.25725	+	0.0026	1.98906	0.485687	0.391936		0.698918	0.318918	-0.406884	1.01625		0.650209	-0.342518	1.74628	0.853599		0.161043	0.895241	20.0408	20.4694	20.9944	22.8867	23.2402	23.3237	24.0318	24.2436	22.6324	24.4844	24.1521	24.6028	23.764	24.0414	24.2132	20.3763	20.6145
82	3	3	55.9	17	0	57.646	115190000	C9J4Z3;P61513;M0R0A1;Q6P4E4;E9PEL3;M0R2L6;G5E9R3;A6NKH3	C9J4Z3;P61513;M0R0A1;Q6P4E4;E9PEL3;M0R2L6	RPL37A	60S ribosomal protein L37a		3.13164	1.90842	+	0.004	1.81733	-0.306367	0.121825		0.815821	-0.159715	-0.260101	1.01236		0.755837	-0.232114	0.52909	0.394032		0.657701	0.337633	19.9028	20.6005	19.4921	23.9892	24.1825	22.1378	22.2343	22.7698	24.3863	20.3981	20.2814	20.5927	20.0924	20.3224	20.077	19.8835	20.0513
519	4	4	18	16	0	44.671	161100000	Q14257;Q14257-2;H0YL43;A8MXP8	Q14257;Q14257-2;H0YL43;A8MXP8	RCN2	Reticulocalbin-2	+	3.10706	2.6858	+	0	2.1627	-0.650243	1.71054		0.745206	-0.554755	0	-4.34294e-08		1	0	2.96072	2.12144		0.0116364	1.85775	19.9546	19.3227	20.7577	23.9822	23.6626	23.662	22.9052	23.082	23.3689	20.2773	20.9991	19.8867	19.9777	19.6967	19.6071	20.5232	19.7055
339	19	19	57.7	120	0	189.75	2500600000	P18124;A8MUD9;C9JIJ5;C9JZ88	P18124;A8MUD9	RPL7	60S ribosomal protein L7		3.06217	1.29363	+	0.00761111	1.45157	1.49641	0.427799		0.784471	0.599825	-1.07838	1.42808		0.27302	-0.798007	4.41901	1.98126	+	0.00733333	2.24106	21.0516	22.4773	21.8819	23.9378	24.8962	21.2741	26.0609	25.7206	22.8158	26.7255	25.9252	27.015	25.4995	25.239	25.6921	20.0235	19.1479
278	14	14	48.3	84	0	136.17	1158600000	P05388;F8VWS0;P05388-2;F8VW21;F8VU65;F8VPE8;G3V210;F8VQY6;F8VRK7;F8VZS0;Q8NHW5;F8VWV4;F8VS58;F8W1K8	P05388;F8VWS0;P05388-2;F8VW21;F8VU65;F8VPE8;G3V210;F8VQY6;F8VRK7;F8VZS0;Q8NHW5;F8VWV4	RPLP0;RPLP0P6	60S acidic ribosomal protein P0;60S acidic ribosomal protein P0-like		3.04084	4.03697	+	0	2.55221	-0.14274	0.340789		0.870794	-0.121663	-0.640889	1.03108		0.484693	-0.496091	3.20551	1.57172		0.0132766	1.65437	22.8323	23.111	23.0479	26.2225	26.1497	26.1697	25.7319	26.0553	26.3265	24.7714	24.0931	24.9567	23.8164	23.862	24.2201	20.8017	19.9791
249	10	4	12.4	30	0	22.851	212780000	O95782-2;O95782;M0R2D9	O95782-2;O95782	AP2A1	AP-2 complex subunit alpha-1		2.9899	4.0498	+	0	2.5192	-0.854813	2.74585		0.9512	-0.766099	-1.38169	0.754554		0.316772	-0.75028	1.36833	0.820359		0.256523	0.771954	20.3248	20.4221	19.8943	24.1179	23.9202	24.1371	23.066	23.1646	23.3802	22.5681	21.1785	23.0062	19.9631	22.0958	20.5488	20.2333	19.2806
464	5	5	37.4	32	0	21.822	404770000	P62854;Q5JNZ5	P62854;Q5JNZ5	RPS26;RPS26P11	40S ribosomal protein S26;Putative 40S ribosomal protein S26-like 1		2.95823	2.12869	+	0.00423529	1.86004	1.12247	0.43184		0.6848	0.531417	-0.374599	0.66145		0.692796	-0.298115	2.19684	0.991836		0.0949176	1.07761	19.6739	20.5678	19.881	22.3862	23.2618	19.9819	23.3901	23.6476	21.9597	23.8645	23.1936	23.7086	22.9002	23.3859	23.3568	20.3202	20.3011
566	11	11	40.4	96	0	175.25	1679800000	Q96AG4;I3L223	Q96AG4	LRRC59	Leucine-rich repeat-containing protein 59		2.91453	2.08711	+	0.00407547	1.82421	-0.127927	0.0766515		0.901896	-0.0805992	-1.55088	2.52978		0.0836923	-1.25073	3.72177	1.31341		0.012	1.59929	21.4333	22.3846	22.2423	25.1589	25.4824	24.5464	25.5321	25.3712	23.9006	26.0533	25.5599	26.1032	24.556	24.0255	24.4823	23.1401	19.4937
155	7	7	49.2	47	0	34.993	1123600000	E7EPB3;P50914	E7EPB3;P50914	RPL14	60S ribosomal protein L14		2.90998	1.06482		0.0205517	1.27387	1.14507	0.3435		0.662542	0.481058	-0.66641	2.66782		0.405826	-0.608764	3.20071	1.61803		0.0148571	1.68003	20.5121	21.9537	21.2754	23.2727	23.9935	21.7698	25.7004	25.0109	21.7599	24.9316	25.218	24.9731	24.4323	24.3248	24.3663	20.7927	20.4232
432	9	9	22	20	0	19.843	98188000	P60228;E5RGA2;E5RHS5;E5RIT4;H0YAW4;H0YBR5;E5RIP5;E5RJ25;E5RII3	P60228;E5RGA2	EIF3E	Eukaryotic translation initiation factor 3 subunit E		2.89785	2.2399	+	0.00432	1.8838	0.30416	0.400746		0.739963	0.230197	0	-4.34294e-08		1	0	0	-4.34294e-08		1	0	21.1333	21.4961	19.8283	23.6117	22.8891	23.7381	23.4176	23.6862	24.0474	20.0666	19.791	19.9633	20.1651	19.7462	19.8516	19.5682	20.2879
10	5	5	35.9	27	0	10.855	301240000	E7ETK0;A0A087WUS0;P62847-2;P62847-3;P62847;P62847-4	E7ETK0;A0A087WUS0;P62847-2;P62847-3;P62847;P62847-4	RPS24	40S ribosomal protein S24		2.86733	2.36806	+	0.00490909	1.92316	0.791554	0.399194		0.694836	0.430437	-0.276666	0.45564		0.756276	-0.21926	1.9704	1.49583		0.0408205	1.22405	19.2543	19.6358	20.1939	22.0527	22.875	20.3835	23.0795	22.85	21.7565	23.2381	22.531	23.0784	22.4692	22.9668	22.5815	20.8856	20.4421
385	13	13	26.3	91	0	177.56	898600000	P35637-2;P35637;H3BPE7;A0A075B7D9;Q92804-2;Q92804	P35637-2;P35637;H3BPE7	FUS	RNA-binding protein FUS		2.80937	2.71069	+	0.00266667	2.0228	-0.117747	0.0944182		0.90538	-0.0814579	-0.715312	0.943463		0.443767	-0.528036	1.57178	1.54929		0.094	1.07114	22.0315	22.1972	22.563	25.4907	25.4264	24.656	25.5213	25.3279	24.3706	24.629	23.8376	24.3437	23.0589	23.6232	23.9823	23.5013	22.4634
398	5	5	30.1	49	0	55.174	552620000	P42766;F2Z388	P42766;F2Z388	RPL35	60S ribosomal protein L35		2.7478	2.97326	+	0	2.07489	-0.469133	1.00311		0.707212	-0.384723	-0.0990569	0.0708382		0.928124	-0.0665051	0.758436	0.538013		0.526283	0.467579	20.8907	21.811	21.3647	24.8022	24.4243	24.4908	23.8708	24.4708	23.9682	24.0664	23.3957	22.8438	22.6592	23.6831	23.6664	21.1924	19.8775
518	4	4	17.9	5	0	55.779	29783000	Q5VU78;Q14157-1;Q14157-3;Q14157;Q14157-5;Q5VU81;Q5VU80;Q5VU79;Q5VU77;F8W726;Q14157-4	Q5VU78;Q14157-1;Q14157-3;Q14157;Q14157-5;Q5VU81;Q5VU80;Q5VU79;Q5VU77;F8W726;Q14157-4	UBAP2L	Ubiquitin-associated protein 2-like		2.74303	2.2	+	0.00392727	1.80134	0.764283	0.681528		0.641045	0.506217	0	-4.34294e-08		1	0	0	-4.34294e-08		1	0	20.0083	18.5308	19.9808	22.0305	21.8847	20.541	22.5414	22.308	21.8997	19.5625	20.292	19.6387	19.6495	19.3212	19.6468	20.2512	19.6852
190	7	7	24.5	17	0	19.481	227440000	G5E9W7;G5E9V5;P82650;H7C5F2;H7C5H3;P82650-2;H7C5L9	G5E9W7;G5E9V5;P82650;H7C5F2;H7C5H3;P82650-2	MRPS22	28S ribosomal protein S22, mitochondrial	+	2.69697	2.0686	+	0.00531034	1.72901	0.648767	0.915288		0.657745	0.487434	-0.840093	0.912035		0.427375	-0.587467	2.27714	1.75025		0.024	1.43559	20.1704	20.9817	19.2365	22.6261	21.9721	21.935	22.4162	22.8051	23.2581	23.2025	22.0257	21.9516	21.4706	21.8335	21.3554	20.0329	20.9599
277	14	13	100	187	0	323.31	4002000000	P05387;H0YDD8	P05387	RPLP2	60S acidic ribosomal protein P2		2.65848	3.19697	+	0	2.08604	0.0205936	0.0474542		0.978252	0.017929	0.163623	0.213652		0.838273	0.12612	2.18801	2.1316		0.0125614	1.52383	24.1687	24.8178	24.9035	27.2948	27.2898	27.219	26.9993	27.3914	27.4748	26.6056	26.4439	25.7608	26.1432	26.6091	26.5489	23.732	23.5798
494	11	11	55.1	55	0	28.058	840670000	Q02543;M0R1A7;M0R117;M0R3D6;M0R0P7	Q02543;M0R1A7;M0R117;M0R3D6;M0R0P7	RPL18A	60S ribosomal protein L18a		2.59021	1.14845		0.021618	1.25699	1.10461	0.372696		0.652043	0.492763	-1.05348	1.96727		0.24186	-0.853811	3.46176	1.40364		0.0122353	1.61059	20.4011	20.9297	19.7835	21.9188	23.0817	20.5705	24.208	23.7099	20.9671	25.1285	24.4858	24.8527	23.8307	23.9772	23.4986	20.0014	19.2433
466	9	9	49.6	51	0	24.113	722990000	P62899;H7C2W9;C9JU56;B7Z4E3;B7Z4C8;P62899-3;P62899-2;B8ZZK4	P62899;H7C2W9;C9JU56;B7Z4E3;B7Z4C8;P62899-3;P62899-2;B8ZZK4	RPL31	60S ribosomal protein L31		2.56161	2.07367	+	0.00504918	1.67429	-0.0730667	0.0748688		0.918205	-0.0544124	-0.23368	0.499081		0.762358	-0.194007	2.91669	1.50816		0.0127857	1.53975	22.6101	22.1174	21.052	24.9017	24.6302	24.1517	24.7015	24.7989	23.964	24.8765	24.4335	24.2949	24.093	24.4305	24.3804	19.4991	21.9638
403	30	30	20.6	110	0	144.1	1146800000	P46940;H0YLE8;A0A0J9YXZ5;A0A087WWP1	P46940;H0YLE8;A0A0J9YXZ5	IQGAP1	Ras GTPase-activating-like protein IQGAP1		2.54383	1.64982	+	0.00782857	1.49365	-0.156757	0.0929689		0.895431	-0.0978747	-1.74329	1.84378		0.0962857	-1.22709	3.50075	2.0424	+	0.009	2.01271	20.678	22.5036	21.3972	24.4098	24.7861	23.4848	24.8425	24.1198	23.2481	25.8062	24.8955	25.7316	23.7785	23.1893	24.2358	20.6077	19.7027
568	10	10	20.4	33	0	23.277	390870000	Q96EY1;Q96EY1-2;Q96EY1-3;I3L1T6	Q96EY1;Q96EY1-2	DNAJA3	DnaJ homolog subfamily A member 3, mitochondrial	+	2.54265	2.00956	+	0.0048125	1.64173	1.17044	0.574538		0.771755	0.613816	0.0583903	0.0483431		0.976732	0.0412943	3.51929	2.51063	+	0.0088	2.26891	20.7372	20.3091	19.4295	21.779	22.8074	20.0061	23.0999	23.0848	21.9191	23.7684	23.0818	22.6816	22.704	23.5111	23.4919	19.3963	19.3384
393	12	12	44.8	73	0	47.932	1196500000	P40429;Q8J015;M0QYS1;Q6NVV1;M0QZU1;A0A096LPE0	P40429;Q8J015;M0QYS1	RPL13A;RPL13a	60S ribosomal protein L13a		2.50737	0.969323		0.0312696	1.13367	1.24883	0.389524		0.677	0.531034	-0.558347	1.06967		0.542553	-0.44835	2.24532	0.868793		0.109102	1.01943	20.849	21.9215	21.0475	23.0046	23.4054	21.1837	24.9958	24.8956	21.4486	25.6076	24.9239	25.513	24.8055	24.5743	24.9898	20.3185	19.7203
437	9	9	43.4	40	0	20.793	551970000	P61254;J3QRI7;J3QQQ9;J3QQV1;E5RIT6;Q9UNX3;J3KTJ8;J3QRC4;E5RHH1;J3KSS0;J3KS10	P61254;J3QRI7;J3QQQ9;J3QQV1;E5RIT6;Q9UNX3;J3KTJ8;J3QRC4	RPL26;RPL26L1	60S ribosomal protein L26;60S ribosomal protein L26-like 1		2.49697	1.42213		0.0169	1.37402	0.17638	0.0693145		0.894561	0.093349	-0.18936	0.28923		0.797851	-0.149739	2.01605	1.41289		0.0461266	1.21114	20.2932	21.2737	19.9156	23.2547	23.441	21.7487	23.6638	23.7379	21.5718	24.4982	23.8416	23.8131	23.6316	23.8347	24.1186	20.4965	20.4506
63	10	10	35.4	89	0	62.848	1026500000	H7BY10;K7EJV9;K7ERT8;A8MUS3;P62750;K7EMA7	H7BY10;K7EJV9;K7ERT8;A8MUS3;P62750;K7EMA7	RPL23A	60S ribosomal protein L23a		2.48329	4.1416	+	0	2.16484	0.1963	0.204434		0.840237	0.143201	-0.10714	0.19883		0.892197	-0.0887378	0.329636	0.166005		0.815398	0.188545	21.9735	22.075	22.2126	24.9689	24.3873	23.7659	24.5593	24.8004	24.3512	24.7901	24.3787	24.4947	24.1127	24.6088	24.6205	24.2606	23.0851
65	7	7	18.2	16	0	45.361	79923000	B0QY90;B0QY89;Q9Y262-2;Q9Y262;H0Y7E6	B0QY90;B0QY89;Q9Y262-2;Q9Y262	EIF3L	Eukaryotic translation initiation factor 3 subunit L		2.48307	2.13799	+	0.00496774	1.66359	0.392934	0.513942		0.707845	0.294273	0	-4.34294e-08		1	0	0	-4.34294e-08		1	0	21.35	20.0948	21.1086	23.1299	23.0089	22.685	22.7514	23.4538	23.7975	20.3651	19.295	20.1695	19.8138	20.6015	20.5502	19.7564	19.3069
388	26	26	54.8	121	0	179.77	1727000000	P36578;H3BM89;H3BTP7;H3BU31	P36578;H3BM89	RPL4	60S ribosomal protein L4		2.47537	1.49037	+	0.00876923	1.39919	1.2802	0.697342		0.795875	0.697005	-0.77139	1.11775		0.428816	-0.582381	1.48967	1.1588		0.154679	0.928425	22.407	22.8814	22.5506	24.0523	24.2691	23.103	26.0185	25.6561	23.5905	25.9523	25.109	26.0123	24.7862	24.7687	25.2045	23.5163	23.2536
88	6	6	42.1	47	0	16.565	513520000	C9JXB8;C9JNW5;P83731	C9JXB8;C9JNW5;P83731	RPL24	60S ribosomal protein L24		2.45775	2.59706	+	0.00385714	1.80083	0.52727	0.582145		0.698158	0.375584	-0.614705	0.569141		0.550879	-0.415292	1.97773	1.04603		0.0972473	1.04741	21.3393	21.724	22.2528	23.9489	24.0842	23.0744	24.6405	24.274	23.7747	24.0286	22.8657	24.2249	22.7586	23.5205	22.996	19.9616	21.1528
392	22	22	54.8	123	0	114.65	1594700000	P39023;G5E9G0;B5MCW2;H7C422;H7C3M2;F8WCR1;Q92901	P39023;G5E9G0;B5MCW2;H7C422;H7C3M2	RPL3	60S ribosomal protein L3		2.45289	0.924191		0.038339	1.095	1.33204	0.38941		0.716235	0.545445	-0.95949	0.841311		0.395581	-0.627388	4.35238	1.68094	+	0.00818182	1.99968	21.6267	22.4864	21.9645	23.5761	24.2263	21.6378	25.8931	25.482	22.0612	25.8482	24.6842	26.0714	24.7724	23.9699	24.9829	19.4276	20.3227
216	9	9	40.5	68	0	107.39	1700300000	J3QQ67;Q07020;F8VYV2;G3V203;H0YHA7;Q07020-2;A0A075B7A0;F8VUA6;F8VXR6	J3QQ67;Q07020;F8VYV2;G3V203;H0YHA7;Q07020-2;A0A075B7A0;F8VUA6	RPL18	60S ribosomal protein L18		2.43619	1.004		0.031823	1.13927	0.755028	0.325618		0.70858	0.386629	-0.627926	1.13998		0.482667	-0.498733	3.27004	1.61821		0.016	1.69904	19.0978	21.6329	21.5041	22.5739	23.2788	21.4256	24.5119	23.2372	21.7942	26.1378	25.5753	26.2831	25.4756	25.0876	25.5493	19.9621	20.2254
438	10	10	40.7	87	0	103.76	1492100000	P61313;E7EQV9;E7ENU7;E7EX53;P61313-2;E7ERA2	P61313;E7EQV9;E7ENU7;E7EX53;P61313-2	RPL15	60S ribosomal protein L15;Ribosomal protein L15		2.42453	1.0333		0.0317431	1.1535	1.50074	0.457041		0.781191	0.621051	-1.01832	0.797123		0.3983	-0.640371	2.86002	1.34708		0.0236066	1.43522	21.157	21.6609	21.2501	22.1528	23.9042	20.7824	25.0078	24.7293	21.6045	26.2666	24.7887	25.9315	25.2658	23.9399	24.7261	21.672	21.3801
585	3	3	11.2	11	0	7.7088	43639000	Q9NYK5;Q9NYK5-2;C9JG87	Q9NYK5;Q9NYK5-2;C9JG87	MRPL39	39S ribosomal protein L39, mitochondrial	+	2.41387	2.86215	+	0.00415385	1.85017	0.10116	0.179463		0.903818	0.0833064	0.00443331	0.0028017		0.998654	0.00292229	0	-4.34294e-08		1	0	19.4973	19.9594	20.2912	22.0725	22.3085	22.3049	22.2541	22.0283	22.7071	19.959	20.6656	20.2201	19.3579	20.5817	20.9184	19.6198	20.7285
229	8	8	26.3	25	0	46.687	123390000	O00303;H0YDT6;E9PQV8;A0A0D9SEZ9	O00303	EIF3F	Eukaryotic translation initiation factor 3 subunit F		2.4079	3.12115	+	0.00459574	1.91094	0.51296	1.11551		0.71775	0.421756	0	-4.34294e-08		1	0	0	-4.34294e-08		1	0	21.4588	21.9374	21.9023	23.5548	23.7051	23.7234	23.8428	24.1174	24.562	19.5336	19.7801	19.7497	19.2019	19.3137	18.8994	20.047	19.7212
488	6	5	46	29	0	77.37	578720000	P84103-2;P84103;A0A087X2D0	P84103-2;P84103;A0A087X2D0	SRSF3	Serine/arginine-rich splicing factor 3		2.37671	0.856701		0.0470154	1.0381	-0.70543	0.221097		0.697873	-0.314332	-0.577866	0.740206		0.55857	-0.425498	4.26693	2.28157	+	0.0176	2.40826	18.9269	20.1131	19.3027	22.3876	22.6917	22.5097	22.6862	23.4091	19.3774	24.6026	23.3943	24.1141	23.337	23.4565	23.5838	19.6791	19.4524
164	7	7	16.5	16	0	13.924	152300000	E9PFF5;P51114-2;P51114;E7EU85;B4DXZ6;P51114-3;P51116;C9JYQ6;C9JZE0;C9JY20;R9WNI0;A8MQB8;G3V0J0;Q06787-8;Q06787-6;Q06787-2;Q06787-4;Q06787-5;Q06787-9;Q06787-7;Q06787-3;Q06787	E9PFF5;P51114-2;P51114;E7EU85;B4DXZ6;P51114-3	FXR1	Fragile X mental retardation syndrome-related protein 1		2.3682	1.9666	+	0.00605882	1.55196	0.7212	0.671705		0.661474	0.484913	-0.987354	0.61434		0.425686	-0.573517	0.73229	0.497325		0.546307	0.445766	19.6605	20.3046	20.3872	21.8539	21.9061	21.5333	22.7606	23.1323	21.564	22.1288	21.6008	22.5706	21.8053	19.7833	21.7495	19.6905	19.8663
602	8	8	38.1	49	0	23.003	629400000	Q9Y3U8;J3QSB5;J3KTD3	Q9Y3U8;J3QSB5	RPL36	60S ribosomal protein L36		2.36406	1.2561		0.0223556	1.25522	1.38733	0.645387		0.8188	0.70388	-0.710656	1.21102		0.424807	-0.557047	3.08912	1.3615		0.013931	1.49952	20.6856	20.3469	20.698	21.4981	22.3056	20.857	24.0239	23.5917	21.2071	24.3937	23.8112	24.4715	23.7742	23.1674	23.603	21.2617	18.7196
583	20	20	32.8	86	0	107.89	884240000	Q9NVI7-2;H0Y2W2;Q9NVI7-3;Q9NVI7;Q5T9A4;Q5T9A4-3;Q5T9A4-2;Q5T2N8;Q5SV16;J3QSF3	Q9NVI7-2;H0Y2W2;Q9NVI7-3;Q9NVI7;Q5T9A4;Q5T9A4-3	ATAD3A;ATAD3B	ATPase family AAA domain-containing protein 3A;ATPase family AAA domain-containing protein 3B	+	2.34597	2.14217	+	0.00614925	1.60229	0.68829	0.97153		0.666732	0.516771	-0.914434	1.17375		0.372	-0.669274	2.50588	1.58893		0.0244068	1.4537	21.4762	20.8074	22.2258	23.6077	23.132	22.7427	23.8248	24.2386	23.4839	24.8676	24.1088	24.6959	23.2307	23.5075	24.1908	22.9385	21.7375
391	12	12	59.3	107	0	113.51	1409400000	P39019;M0R2L9;M0QXK4;M0QYF7;M0R140;A0A075B6E2	P39019;M0R2L9;M0QXK4;M0QYF7;M0R140	RPS19	40S ribosomal protein S19		2.34572	3.2627	+	0.0045	1.90269	-0.0612303	0.141199		0.914353	-0.0527563	0.197337	0.341024		0.792335	0.159225	2.58684	0.805968		0.101745	1.04127	23.7228	24.1315	24.5047	26.7735	26.5514	26.2549	26.4039	26.5789	26.4133	25.0236	24.5775	24.7667	24.6302	25.3275	25.0021	19.9407	18.9649
600	7	7	48.9	41	0	62.413	318370000	Q9Y3D9;J3QLR8	Q9Y3D9;J3QLR8	MRPS23	28S ribosomal protein S23, mitochondrial	+	2.28041	1.76104	+	0.00750685	1.44089	-0.697524	1.6273		0.769673	-0.583243	-0.9647	1.94425		0.273538	-0.792379	3.43537	2.71415	+	0.011	2.32987	20.2255	21.7342	19.8315	23.7831	23.2009	23.7411	22.7634	22.9327	22.9363	23.2075	22.8761	22.7641	21.6571	22.2395	22.0568	20.2591	20.2081
443	15	15	60.6	93	0	192.81	1451800000	P62241;Q5JR95	P62241;Q5JR95	RPS8	40S ribosomal protein S8		2.27508	1.43576		0.0215422	1.30987	1.10043	0.570189		0.760074	0.592194	-0.75188	1.06356		0.420717	-0.564374	3.40897	1.4325		0.01248	1.61801	21.9533	22.4492	22.5403	23.4507	24.3323	22.6837	25.4709	25.1213	23.1758	25.7421	25.1783	25.7591	24.8921	24.3005	25.2313	19.1607	21.611
591	11	11	27.7	38	0	24.565	145550000	Q9UQ80;Q9UQ80-2;F8VR77;H0YIN7;F8W0A3	Q9UQ80;Q9UQ80-2	PA2G4	Proliferation-associated protein 2G4		2.2694	2.37752	+	0.00466667	1.63707	0.29928	0.350943		0.742959	0.221002	0.0578791	0.0741236		0.969347	0.0454268	0.95872	1.01123		0.342568	0.663517	21.0566	22.1831	21.708	24.1926	23.2864	23.379	23.5532	24.2676	23.9351	20.4091	19.757	20.4322	20.237	20.5471	19.9879	19.5403	19.2271
449	17	17	67.8	124	0	92.463	1459900000	P62269;A0A0G2JQH2;Q5GGW2;J3JS69	P62269	RPS18	40S ribosomal protein S18	+	2.26206	3.62979	+	0.00469565	1.91577	-0.19251	0.403932		0.818727	-0.16016	0.0335064	0.069434		0.987828	0.0286699	3.6613	2.60888	+	0.0146667	2.37827	23.0812	23.402	23.3999	25.8504	25.9234	25.473	25.7703	25.6217	25.2773	25.3843	25.017	24.9449	25.0044	25.3402	25.1022	20.8739	19.9963
495	19	19	50	178	0	252.86	3297800000	Q02878;F8VZ45;U3KQR5;F8VR69;F8VZA3;F8VWR1;F8VU16	Q02878	RPL6	60S ribosomal protein L6		2.25463	0.946549		0.0415738	1.0663	1.70426	0.384094		0.767547	0.594452	-0.417413	1.05374		0.643361	-0.351913	4.6254	2.35494	+	0	2.57173	21.9676	22.9526	22.6578	24.0109	25.1253	20.093	26.1556	25.5258	22.6605	26.7693	26.8002	27.0072	26.1041	26.5674	26.6529	19.8281	20.0015
570	8	8	28.7	35	0	17.518	409560000	Q96HS1;Q96HS1-2;F5GXG4	Q96HS1;Q96HS1-2	PGAM5	Serine/threonine-protein phosphatase PGAM5, mitochondrial	+	2.21492	1.16008		0.0303774	1.16708	0.119304	0.355895		0.894448	0.104698	-0.475026	0.970578		0.600765	-0.386426	2.39918	1.21673		0.0413514	1.24537	19.4668	22.1342	22.1498	23.4807	23.3884	23.1685	23.2791	23.4764	23.64	23.6537	22.9515	23.4997	22.7749	22.8477	23.0573	19.8424	19.1608
387	13	13	33.9	101	0	131.9	1658300000	P36542;P36542-2	P36542;P36542-2	ATP5C1	ATP synthase subunit gamma, mitochondrial	+	2.1985	3.96657	+	0.0048	1.92139	-0.0526136	0.13029		0.921183	-0.0458152	-0.830516	1.10272		0.404444	-0.613312	3.15688	1.88413		0.0106667	1.81313	22.8123	23.0002	23.0344	25.3069	25.2436	25.0497	25.1309	25.3746	24.9369	25.5691	24.6195	25.6715	24.3165	24.3673	24.6847	22.8219	21.3625
151	4	4	43	8	0	6.6273	51457000	D6RAN8;Q9P0M9;H7C5U8;D6RE11;B3KN43	D6RAN8;Q9P0M9;H7C5U8	MRPL27	39S ribosomal protein L27, mitochondrial	+	2.19174	0.90867		0.0459549	1.03102	1.12587	0.327705		0.672475	0.466569	0	-4.34294e-08		1	0	0	-4.34294e-08		1	0	19.5799	20.2318	20.1914	20.2619	22.8242	20.1146	20.2584	22.2313	24.0886	18.8282	20.2353	19.6317	19.4452	20.1295	20.0473	19.1881	20.0851
596	5	5	32.1	24	0	10.134	212530000	Q9Y2Q9;H0YAT2;H7C5V3;E5RFT8;E5RGC7;E5RFH3;E5RK86;H0YC42	Q9Y2Q9;H0YAT2;H7C5V3	MRPS28	28S ribosomal protein S28, mitochondrial	+	2.19134	3.01178	+	0.00540351	1.74928	-0.703347	1.49311		0.757754	-0.577416	-0.201909	0.30384		0.789803	-0.158931	2.16836	2.82888		0.0156	1.69501	19.9434	19.484	20.0244	22.8031	22.4936	22.8391	21.6623	22.3109	22.0525	22.7801	22.3659	22.0896	21.8814	22.5071	22.2415	20.0658	20.3829
183	7	7	46.2	38	0	51.363	383910000	F8VU90;Q9NYL4-2;Q9NYL4;E9PAR0;H0YHM7	F8VU90;Q9NYL4-2;Q9NYL4	FKBP11	Peptidyl-prolyl cis-trans isomerase;Peptidyl-prolyl cis-trans isomerase FKBP11		2.18612	2.63953	+	0.00488889	1.66107	-0.0618636	0.118482		0.911961	-0.0519795	-0.19386	0.293951		0.801736	-0.15299	1.14323	0.762625		0.336634	0.676596	22.4425	23.1206	23.3499	25.4202	25.1498	25.0869	24.8372	25.3355	25.2987	22.0278	21.5741	21.8588	21.5483	21.2693	22.0616	19.5304	20.4998
0	16	16	46.4	81	0	40.311	1157700000	A0A024R4M0;P46781;B5MCT8;C9JM19;F2Z3C0;A8MXK4	A0A024R4M0;P46781;B5MCT8;C9JM19	RPS9	40S ribosomal protein S9		2.16517	1.20546		0.0312621	1.17409	0.328434	0.148428		0.7812	0.180077	-0.595183	0.738077		0.55211	-0.434511	3.44472	2.03886		0.0121667	1.99211	20.9907	22.2831	22.3583	23.8902	24.309	22.9431	24.9236	24.5839	22.62	25.2934	24.6248	25.5676	24.5464	24.1589	24.9949	19.3524	19.6637
8	4	4	11.4	16	0	7.1637	94046000	A0A087WU53;Q9H0U3;Q9H0U3-2	A0A087WU53;Q9H0U3;Q9H0U3-2	MAGT1	Magnesium transporter protein 1		2.161	3.00249	+	0.00522034	1.72797	-0.709866	1.1118		0.726925	-0.545946	-1.47444	1.3228		0.180276	-0.968874	0	-4.34294e-08		1	0	19.5277	19.7015	19.7622	22.7342	22.6937	22.176	21.7425	22.2764	21.4554	21.9738	21.901	22.0928	19.7489	20.2913	21.504	19.9765	20.2733
458	17	17	50	132	0	103.27	2766600000	P62424;Q5T8U2;Q5T8U3	P62424;Q5T8U2;Q5T8U3	RPL7A	60S ribosomal protein L7a		2.15901	1.2025		0.0306667	1.17093	0.901503	0.463695		0.654409	0.489846	-0.372493	0.694498		0.698277	-0.29935	3.11466	1.93328		0.0112941	1.82428	22.5552	23.849	23.0081	24.3151	25.0742	23.7955	26.2313	25.8535	23.8045	26.8458	26.1519	26.3183	25.8174	26.1524	26.2287	21.7903	22.659
548	5	5	36.2	20	0	36.842	125910000	Q86V81;E9PB61	Q86V81;E9PB61	ALYREF	THO complex subunit 4		2.1587	1.69406		0.0166914	1.36788	-1.16634	1.91964		1	-0.920323	-1.67111	1.30029		0.1755	-1.04298	0	-4.34294e-08		1	0	19.8183	20.1	21.5203	23.601	24.0195	23.7931	22.2736	23.0866	22.5545	22.0566	21.7491	21.7905	19.5498	19.6512	21.3818	20.4956	20.3008
328	11	11	38.6	75	0	38.388	1160300000	P15880;H0YEN5;E9PMM9;E9PQD7;I3L404;E9PPT0;E9PM36;H3BNG3;H0YE27	P15880;H0YEN5;E9PMM9;E9PQD7;I3L404;E9PPT0	RPS2	40S ribosomal protein S2		2.12938	1.16908		0.0311712	1.14702	0.81709	0.435512		0.678077	0.452988	-0.737904	1.09566		0.42729	-0.560434	3.5416	1.8134		0.0128	1.89124	20.7332	22.2471	21.8243	22.9134	23.5039	22.3243	24.7008	24.1866	22.3053	25.3376	24.6447	25.6141	24.4478	24.241	24.6939	19.6768	19.8733
460	3	3	9.6	18	0	10.383	285440000	P62753;A2A3R5;A2A3R7	P62753;A2A3R5	RPS6	40S ribosomal protein S6		2.12473	1.56776		0.0212857	1.30891	1.04903	0.737762		0.826571	0.635009	-0.179253	0.245003		0.814207	-0.13905	2.41851	2.64433		0.0103784	1.79327	19.0843	20.9867	20.6859	21.97	21.927	20.0869	22.6554	22.4858	21.9897	23.0685	22.1943	22.9213	22.7333	22.3778	22.5352	19.6127	20.1096
394	24	24	37.6	112	0	153.29	877830000	P40939;H0YFD6;P40939-2	P40939	HADHA	Trifunctional enzyme subunit alpha, mitochondrial;Long-chain enoyl-CoA hydratase;Long chain 3-hydroxyacyl-CoA dehydrogenase	+	2.11265	2.89329	+	0.00513333	1.67448	-0.33882	1.05259		0.711022	-0.294309	-0.692464	0.707432		0.514647	-0.478607	3.6681	2.09883	+	0.00517647	2.10027	23.1103	23.9241	23.542	26.1733	25.8845	25.8731	25.4234	25.8167	25.6742	24.4426	23.5898	24.6336	23.2235	23.2136	24.1514	19.8899	19.9936
459	17	17	57.4	143	0	83.107	1443200000	P62701;C9JEH7;P22090;Q8TD47	P62701	RPS4X	40S ribosomal protein S4, X isoform		2.06921	1.56762		0.0207907	1.28757	0.524034	0.359652		0.714454	0.326033	-0.616163	0.709524		0.542979	-0.441202	3.90466	2.1267	+	0.00586667	2.19324	22.4723	23.2319	22.6724	24.4225	24.6827	23.9069	25.5068	25.3375	23.7398	25.711	24.8213	25.9308	24.8973	24.5035	25.2138	19.6945	19.7667
436	16	16	57.6	93	0	112.11	904650000	P61247;D6RG13;D6RAT0;H0Y9Y4;E9PFI5;H0Y8L7;D6RB09;D6R9B6;D6RAS7;D6RI02;D6RED7;D6RGE0	P61247;D6RG13;D6RAT0;H0Y9Y4;E9PFI5;H0Y8L7;D6RB09;D6R9B6	RPS3A	40S ribosomal protein S3a		2.03162	1.37268		0.0255294	1.20139	0.500111	0.274634		0.707265	0.288955	-0.757873	0.940574		0.432937	-0.550437	3.73415	2.42012	+	0.00977778	2.3068	22.4935	21.2759	22.3297	24.0413	23.986	22.6663	24.7223	24.5553	22.9163	25.2086	24.5023	25.4599	24.4906	23.8133	24.5932	19.9826	19.5591
17	10	10	47.3	45	0	27.777	630830000	A0A087WXM6;J3QQT2;J3KRX5;A0A0A6YYL6;P18621;P18621-3;J3KRB3;A0A087WWH0;J3QS96;A0A087WY81;J3QLC8;A0A0A0MRF8;P18621-2;J3KSJ0	A0A087WXM6;J3QQT2;J3KRX5;A0A0A6YYL6;P18621;P18621-3;J3KRB3;A0A087WWH0;J3QS96;A0A087WY81;J3QLC8;A0A0A0MRF8;P18621-2	RPL17;RPL17-C18orf32	60S ribosomal protein L17		2.03114	0.990966		0.0466565	1.03572	0.589013	0.2939		0.712439	0.3251	-0.442986	0.395825		0.698417	-0.300751	2.95992	1.76732		0.0152195	1.68853	20.076	22.0114	20.8293	22.2506	22.8671	22.1253	24.0474	23.4822	21.4804	24.358	23.8224	24.4735	24.236	22.9193	24.1697	19.773	20.6123
46	10	9	17.5	27	0	20.422	3891700000	A0A0D9SFB3;A0A0D9SG12;A0A0D9SF53;O00571-2;O00571;O15523-2;O15523;A0A0J9YVQ7;A0A087WVZ1;O15523-3;C9J8G5;C9J081	A0A0D9SFB3;A0A0D9SG12;A0A0D9SF53;O00571-2;O00571;O15523-2;O15523	DDX3X;DDX3Y	ATP-dependent RNA helicase DDX3X;ATP-dependent RNA helicase DDX3Y		2.01678	0.690898		0.103493	0.865926	1.11834	0.308062		0.681181	0.450915	-1.15311	0.516836		0.433237	-0.582637	2.52809	0.797811		0.106392	1.02597	23.7976	20.0399	23.6629	25.6598	20.8598	23.6759	25.2698	24.7147	23.5662	27.7818	25.1784	26.3826	25.425	24.1495	26.3089	23.6345	24.7285
465	3	3	34.8	23	0	17.368	212410000	P62857	P62857	RPS28	40S ribosomal protein S28		2.00965	1.57874		0.0203182	1.26808	0.54225	1.25047		0.675811	0.450535	-0.174901	0.057684		0.893782	-0.0853769	0	-4.34294e-08		1	0	20.351	20.9316	22.2337	22.8103	22.6317	22.4764	23.316	22.8267	23.4025	22.3332	22.0044	21.3606	19.7161	22.5592	22.8981	19.9895	19.7703
512	8	8	37.2	27	0	18.939	84288000	Q13347;Q5TFK1	Q13347	EIF3I	Eukaryotic translation initiation factor 3 subunit I		1.97332	2.09801	+	0.009	1.4077	0.49545	0.526748		0.71396	0.350425	0.439934	0.238557		0.723551	0.254852	0.645861	0.708978		0.537647	0.456132	21.3024	21.2632	21.217	22.8969	22.7716	22.5476	23.23	23.9308	22.5416	21.2111	19.2392	19.0395	20.0934	20.0143	20.7019	19.5882	19.8437
451	11	11	56.3	81	0	42.534	878990000	P62277;J3KMX5;E9PS50	P62277;J3KMX5	RPS13	40S ribosomal protein S13		1.96223	1.00429		0.0462815	1.02378	0.1926	0.233005		0.840239	0.145411	0.0173861	0.026894		0.992965	0.0142876	2.73223	1.79625		0.0127347	1.62514	20.5383	23.0924	23.3117	24.4776	24.1237	23.65	24.4865	24.5035	23.839	24.8206	24.1908	24.5856	24.3259	24.7089	24.6143	20.3725	19.9405
422	5	5	16.7	14	0	25.745	155100000	P53007;B4DP62	P53007	SLC25A1	Tricarboxylate transport protein, mitochondrial	+	1.95895	1.08386		0.0428387	1.05907	1.03822	0.406682		0.653618	0.498422	-0.722139	1.08758		0.429071	-0.55034	0	-4.34294e-08		1	0	19.2413	19.0953	20.7503	19.2787	22.2073	20.363	22.5427	22.0677	20.3533	22.5963	21.7684	22.5692	21.5491	21.3448	21.8736	21.1521	21.142
349	20	20	73.7	117	0	98.362	1754100000	P23396;P23396-2;E9PL09;E9PPU1;F2Z2S8;H0YCJ7;H0YEU2;H0YF32;E9PQ96;E9PJH4;E9PK82;E9PSF4;E9PQX2;H0YES8	P23396;P23396-2;E9PL09;E9PPU1;F2Z2S8;H0YCJ7;H0YEU2;H0YF32	RPS3	40S ribosomal protein S3		1.95026	2.22932	+	0.00730667	1.42903	0.379388	0.711019		0.706789	0.305045	-0.213153	0.342622		0.785977	-0.169504	4.24565	2.22142	+	0.0125714	2.36123	22.8037	23.5035	23.7514	25.0446	24.9618	24.7649	25.5487	25.5155	24.8452	25.8562	25.0588	25.7067	25.1818	25.4579	25.3425	20.4786	20.2847
444	9	9	61.5	48	0	21.127	555890000	P62244;I3L3P7;I3L246;H3BV27;H3BT37;I3L303;H3BVC7;H3BN98	P62244;I3L3P7	RPS15A	40S ribosomal protein S15a	+	1.92694	1.40068		0.0309615	1.17406	-0.64603	0.508602		0.696475	-0.415132	-0.56369	1.01169		0.535832	-0.44685	1.60223	1.00269		0.158092	0.915752	19.7027	20.7632	20.7111	23.2269	22.8134	22.8556	23.0616	22.6286	21.2677	24.2525	23.632	24.4273	23.5809	23.3491	23.6907	20.4305	19.9587
592	6	6	29.5	15	0	15.763	89129000	Q9Y224;H0YJB9;G3V4C6	Q9Y224;H0YJB9;G3V4C6	C14orf166	UPF0568 protein C14orf166		1.88636	1.63029		0.0239574	1.23392	0.24405	0.128891		0.841825	0.143978	1.15724	0.939975		0.342483	0.734387	0	-4.34294e-08		1	0	19.8228	20.4167	20.603	22.6714	22.1462	20.9518	21.2202	22.6347	22.6468	21.2727	20.0715	19.9134	21.0701	22.3293	21.3299	20.0704	20.2535
457	4	3	39.2	29	0	67.269	438580000	P62318-2;P62318;H3BT13	P62318-2;P62318;H3BT13	SNRPD3	Small nuclear ribonucleoprotein Sm D3		1.87732	1.10838		0.0475238	1.045	-1.07159	0.606437		0.776	-0.597968	0.371487	0.347688		0.722254	0.257409	1.76076	1.70556		0.04555	1.19964	19.9586	19.8774	19.5585	22.8421	22.5696	22.8294	20.1167	22.2652	22.6446	23.8603	23.2321	22.7981	23.1952	24.2738	23.536	20.0745	20.0401
70	3	3	13.9	9	0	12.728	55080000	B4DY09;Q12905;X6R6Z1;A0A0A0MRL0	B4DY09;Q12905;X6R6Z1;A0A0A0MRL0	ILF2	Interleukin enhancer-binding factor 2		1.87632	1.38968		0.0314545	1.15127	-1.00628	2.38603		1	-0.859807	-0.46291	0.289225		0.711313	-0.281086	0	-4.34294e-08		1	0	18.9966	19.9337	21.1084	23.0297	22.7708	22.8861	21.9159	21.6119	22.1399	21.2598	20.434	20.2983	20.0506	19.2927	21.26	19.5858	19.4211
426	19	19	41.6	117	0	112.3	1231700000	P55084-2;P55084;F5GZQ3;B5MD38;C9JEY0;C9JE81;C9K0M0	P55084-2;P55084;F5GZQ3;B5MD38	HADHB	Trifunctional enzyme subunit beta, mitochondrial;3-ketoacyl-CoA thiolase	+	1.83169	4.0109	+	0.00473846	1.6397	-0.270424	1.42611		0.739567	-0.248497	-0.361886	0.585563		0.713662	-0.283659	4.14193	2.85641	+	0	2.71673	23.8583	24.0566	24.1771	26.2339	26.0608	26.1036	25.7199	25.9294	25.9377	24.6565	24.2278	24.9073	24.1068	23.987	24.6122	20.2436	20.1059
575	3	3	21.3	7	0	8.2989	50311000	Q9BYD1;E5RJI7;H0YAX3;E5RFI2	Q9BYD1;E5RJI7	MRPL13	39S ribosomal protein L13, mitochondrial	+	1.81306	2.62184	+	0.00740541	1.43322	0.822847	0.620109		0.663084	0.515422	0.66852	0.485019		0.550051	0.417935	0	-4.34294e-08		1	0	19.2228	19.9276	19.8559	21.4615	20.9816	19.5338	21.2875	21.4003	21.7576	19.4621	20.6732	20.6182	21.7894	20.6933	20.2764	19.9676	19.8397
489	10	10	39	57	0	70.826	629670000	Q00059;Q00059-2;H7BYN3	Q00059;Q00059-2;H7BYN3	TFAM	Transcription factor A, mitochondrial	+	1.8	1.72622		0.0232165	1.22345	-0.00944328	0.0246964		0.986266	-0.00837187	-1.14184	0.749622		0.376057	-0.671833	0.85499	0.462435		0.523473	0.475289	21.7767	22.8566	23.3481	24.6299	24.2904	24.4895	24.4777	24.3112	24.5926	22.8546	23.5761	23.9144	22.0306	21.3871	23.5019	22.0478	22.2813
404	5	5	23.3	44	0	13.824	557860000	P47914	P47914	RPL29	60S ribosomal protein L29		1.73416	0.865629		0.0977902	0.897645	0.0314668	0.0201159		0.979035	0.0206881	0.00518036	0.0108961		0.998107	0.00447828	1.12806	0.390021		0.485808	0.508216	19.8817	22.5975	21.7295	23.2266	23.3945	22.6957	24.0727	22.8267	22.5118	24.3817	23.9958	23.9305	23.9901	24.2289	24.1045	20.0075	19.9683
564	3	3	24.5	14	0	4.4448	109020000	Q969Q0;J3KQN4;P83881;R4GN19;H0Y5B4;H7BZ11	Q969Q0;J3KQN4;P83881	RPL36AL;RPL36A	60S ribosomal protein L36a-like;60S ribosomal protein L36a		1.73125	1.52687		0.0315439	1.13641	1.05755	1.12809		0.89024	0.733963	-0.558287	0.487687		0.618771	-0.372599	0.652643	0.554818		0.564812	0.429028	20.8658	20.1689	19.7518	21.115	21.0784	20.6141	22.4351	22.3716	21.1735	21.5894	21.1011	21.7119	19.9956	21.2446	21.4873	19.7111	21.2259
27	4	4	17.7	14	0	12.325	170880000	A0A0A0MR02;P45880-2;P45880;P45880-1;Q5JSD2;Q5JSD1	A0A0A0MR02;P45880-2;P45880;P45880-1	VDAC2	Voltage-dependent anion-selective channel protein 2	+	1.72852	1.20954		0.046303	1.03408	0.239707	0.0948614		0.868556	0.125961	-0.296157	0.398832		0.7608	-0.225362	-0.104753	0.174549		0.914996	-0.0853422	19.3989	21.523	19.7174	21.913	20.0562	23.1366	21.8056	21.8457	22.1737	21.8485	21.3496	21.1478	21.0704	20.7924	21.5946	22.4818	22.1163
604	8	8	12	27	0	18.243	256180000	Q9Y4W6;K7EP56	Q9Y4W6	AFG3L2	AFG3-like protein 2	+	1.71819	1.98622		0.0216344	1.24812	0.0812594	0.0599829		0.920225	0.0552971	-0.637	0.552402		0.551377	-0.421674	2.18885	1.70115		0.0254706	1.38249	21.0437	21.1334	20.7841	22.8624	22.9803	22.0294	23.2973	22.7695	22.049	22.9659	22.1372	23.518	22.7069	21.6363	22.367	20.0422	19.8876
295	2	2	29.7	14	0	84.044	89279000	P07919	P07919	UQCRH	Cytochrome b-c1 complex subunit 6, mitochondrial	+	1.71284	1.05986		0.0726423	0.973512	-0.0991236	0.162979		0.905028	-0.0806713	0	-4.34294e-08		1	0	-0.678296	0.630388		0.538258	-0.456876	22.4274	22.0439	20.0041	23.4381	23.568	22.9051	23.1964	23.0257	23.3918	20.4338	19.4019	19.6931	20.2931	19.6297	19.3925	20.1229	20.0486
206	4	4	16.3	28	0	40.835	216990000	H7C2U6;Q9BPW8;C9JDV8;F8WCR5	H7C2U6;Q9BPW8;C9JDV8	NIPSNAP1	Protein NipSnap homolog 1	+	1.69549	1.34026		0.0412358	1.06519	-0.557126	0.279249		0.701356	-0.309095	-1.24253	0.444671		0.424724	-0.564614	0.0107733	0.00273177		0.99122	0.00470744	19.9104	19.6871	19.7551	22.844	22.2702	20.9962	22.068	20.3036	22.0674	21.932	22.2457	20.1389	20.0503	18.5325	22.0063	23.2531	20.1481
213	9	9	29	48	0	66.364	589940000	J3QR09;J3KTE4;P84098;J3QL15	J3QR09;J3KTE4;P84098	RPL19	Ribosomal protein L19;60S ribosomal protein L19		1.67955	0.753108		0.119716	0.829508	1.19353	0.425177		0.689556	0.542885	-1.15051	0.746721		0.377043	-0.673853	3.14522	2.11992		0.0137143	1.92801	20.7197	21.5522	21.9084	21.8108	23.1496	20.6778	24.1514	23.9142	21.1532	24.5366	23.3479	24.7872	22.7608	22.315	24.1443	19.2324	19.8301
309	16	3	38.4	187	0	132.44	2686200000	P10412;Q02539;P22492	P10412;Q02539	HIST1H1E;HIST1H1A	Histone H1.4;Histone H1.1		1.67944	1.88212		0.02604	1.20406	-0.67544	1.05168		0.665481	-0.518869	-0.314304	0.661144		0.72366	-0.258611	-0.140717	0.10514		0.908164	-0.0949302	24.591	25.5877	25.3155	27.262	27.503	27.7938	26.6071	26.5626	27.3629	25.4751	25.6628	25.2789	24.8495	25.1364	25.488	24.8979	24.5336
38	5	4	34.3	21	0	20.512	232520000	A0A0B4J1Z1;C9JAB2;Q16629-3;Q16629-2;Q16629-4;Q16629	A0A0B4J1Z1;C9JAB2;Q16629-3;Q16629-2;Q16629-4;Q16629	SRSF7	Serine/arginine-rich splicing factor 7		1.65194	0.893299		0.0997517	0.887111	0.120794	0.0458677		0.916161	0.0635583	-0.384427	0.463169		0.713286	-0.282935	1.55341	0.545428		0.329678	0.687635	19.6683	19.9647	19.1758	21.2128	21.6922	20.4972	21.9925	22.1756	19.5964	23.2634	22.3533	22.3936	22.4812	21.8831	22.4927	20.4335	21.1318
170	13	13	53.7	100	0	75.664	1280600000	E9PKZ0;P62917;G3V1A1;E9PKU4;E9PP36	E9PKZ0;P62917;G3V1A1;E9PKU4	RPL8	60S ribosomal protein L8		1.64762	1.35877		0.045248	1.0517	0.591253	0.466102		0.704448	0.381769	-0.498318	0.825854		0.597168	-0.389422	1.44682	1.29011		0.155881	0.948269	22.4329	23.1817	22.1881	23.8853	23.9544	23.1321	24.8131	24.6416	23.2908	25.1515	24.792	25.6027	24.7025	24.4111	24.9376	22.8459	22.7844
154	2	2	11.2	10	0	6.1738	66406000	H0YB56;E5RJU9;Q86UE4	H0YB56;E5RJU9;Q86UE4	MTDH	Protein LYRIC		1.59862	2.12048		0.026303	1.21037	-0.0573139	0.193673		0.911443	-0.0514705	0.11522	0.0927076		0.899028	0.0798284	0	-4.34294e-08		1	0	20.8937	20.1595	21.1807	22.4041	22.4845	22.313	22.3666	22.5073	22.1558	19.4717	20.6523	20.6179	20.7831	20.0781	20.2263	20.4673	20.526
395	8	8	19.7	27	0	41.071	199020000	P41091;Q2VIR3;F8W810;Q2VIR3-2;H7BZU1	P41091;Q2VIR3;F8W810;Q2VIR3-2	EIF2S3;EIF2S3L	Eukaryotic translation initiation factor 2 subunit 3;Putative eukaryotic translation initiation factor 2 subunit 3-like protein		1.59359	3.47137	+	0.00865823	1.39814	-0.131099	0.227383		0.891326	-0.106964	-0.942097	0.98851		0.385922	-0.651141	0.422976	0.43383		0.699375	0.298403	21.7582	21.6192	21.8579	23.5858	23.7255	23.0981	23.2444	23.5797	23.192	22.4517	21.184	22.5005	20.9711	20.9996	21.3391	20.0679	21.1495
333	15	3	39	37	0	35.634	267280000	P16403	P16403	HIST1H1C	Histone H1.2		1.58841	1.54226		0.0401667	1.07703	-0.74008	1.03117		0.739062	-0.553528	0.284683	0.347939		0.756746	0.212543	0.447521	0.201768		0.771021	0.241234	21.2607	22.267	21.1469	23.7134	23.825	24.1215	23.2162	22.5708	23.6527	20.8283	20.9511	21.0462	21.1809	21.8256	20.6731	23.0603	21.7191
406	13	13	54.5	109	0	50.991	1156100000	P48047;H7C0C1;H7C086;H7C068	P48047;H7C0C1	ATP5O	ATP synthase subunit O, mitochondrial	+	1.57777	3.7015	+	0.00888312	1.40763	0.185063	0.770216		0.80341	0.166626	-0.605453	1.19802		0.500496	-0.489239	2.64754	1.17673		0.0356712	1.28656	24.4538	24.1754	24.4898	25.9191	25.6193	25.7588	25.9891	25.8171	26.0461	24.5178	24.1859	24.9601	23.7947	24.0031	24.0497	22.8692	22.3985
593	4	4	16.2	4	0	10.135	20859000	X6R2L4;Q9Y230;M0QXZ7;M0R0Z0;M0R0Y3;Q9Y230-2;M0QXI6	X6R2L4;Q9Y230;M0QXZ7;M0R0Z0;M0R0Y3;Q9Y230-2	RUVBL2	RuvB-like 2		1.57663	2.41422		0.0221099	1.24909	0.364284	0.6545		0.709749	0.291001	0	-4.34294e-08		1	0	0	-4.34294e-08		1	0	20.0792	19.804	19.7152	20.9806	21.0142	21.2406	21.2452	21.1661	21.917	20.5886	20.087	19.9967	20.0728	19.9695	19.6701	20.3052	19.3773
245	4	4	32.1	14	0	7.436	78154000	O75947-2;O75947;F5H608	O75947-2;O75947;F5H608	ATP5H	ATP synthase subunit d, mitochondrial	+	1.5649	2.92627		0.0201463	1.31504	-0.0800311	0.144126		0.912013	-0.0663544	0	-4.34294e-08		1	0	1.38762	0.714759		0.299242	0.735273	20.4463	20.8223	20.449	22.5069	22.0168	22.1288	22.0315	21.96	22.4208	19.4403	20.2818	20.0858	20.333	19.412	20.2338	20.3741	20.3464
153	5	5	44.7	29	0	45.383	226690000	E5RI99;P62888;E5RJH3;A0A0B4J213;A0A0C4DH44	E5RI99;P62888	RPL30	60S ribosomal protein L30		1.54423	1.48365		0.04775	1.04181	0.728617	0.636619		0.65666	0.480581	-0.58	0.743802		0.558201	-0.427144	2.31448	1.61072		0.0245455	1.39595	20.2225	20.7666	20.4238	21.5135	21.5453	20.801	22.5077	22.4324	21.1055	23.1659	22.2124	23.3056	22.1468	22.3031	22.494	20.3589	20.4532
551	2	2	12.4	6	0.0018832	2.8104	37168000	Q8IXM3	Q8IXM3	MRPL41	39S ribosomal protein L41, mitochondrial	+	1.53207	2.47404		0.0237053	1.23014	0.156303	0.104623		0.896015	0.101616	0	-4.34294e-08		1	0	0	-4.34294e-08		1	0	19.7823	19.7407	20.2643	21.8447	21.7795	20.2905	21.1066	21.5971	21.6799	19.8931	18.7577	20.0542	20.4987	20.4521	19.761	20.7783	19.7538
150	3	3	28.6	16	0	5.5432	134210000	D6RF44;H0YA96;D6RAF8;H0Y8G5;Q14103-4;Q14103-3;Q14103-2;Q14103;D6RBQ9;D6RD83;A0A087WUK2;O14979-3;O14979-2;O14979	D6RF44;H0YA96;D6RAF8;H0Y8G5;Q14103-4;Q14103-3;Q14103-2;Q14103;D6RBQ9	HNRNPD	Heterogeneous nuclear ribonucleoprotein D0		1.52863	0.944018		0.103436	0.869775	0.62594	0.188667		0.716105	0.275889	-0.87729	1.77356		0.347613	-0.717795	0.733521	0.383952		0.585535	0.406655	19.6712	19.7366	20.7606	19.7994	23.1112	19.9659	22.6953	20.379	21.6801	21.6845	21.2407	21.4701	20.3731	20.4416	20.9487	19.775	20.8555
440	5	5	52	35	0	17.129	396450000	P61604;B8ZZL8;B8ZZ54;S4R3N1	P61604;B8ZZL8;B8ZZ54	HSPE1	10 kDa heat shock protein, mitochondrial	+	1.51686	0.741494		0.13094	0.782489	-0.161227	0.441934		0.844737	-0.139395	0.735544	0.60672		0.517045	0.47656	0.91519	0.565101		0.475243	0.532293	22.6376	19.815	22.5649	23.5041	23.324	23.2236	22.937	23.3905	23.2406	21.164	21.5888	21.3997	21.4398	23.1625	21.7568	24.6885	22.9683
148	5	5	42.9	24	0	64.034	297550000	D3YTB1;F8W727;P62910;D3YTI8	D3YTB1;F8W727;P62910	RPL32	60S ribosomal protein L32		1.4934	0.800031		0.128352	0.801746	0.415373	0.159095		0.748391	0.209858	-0.79828	0.614336		0.480323	-0.504156	3.16952	1.62341		0.0145116	1.67447	20.5532	20.0228	20.4478	22.1627	21.6033	20.4919	22.4747	22.8735	20.1557	22.9501	21.7403	23.1329	22.4689	21.1303	21.8294	20.9308	19.5713
410	14	14	40.3	103	0	102.14	1553500000	P49411;H3BNU3	P49411	TUFM	Elongation factor Tu, mitochondrial	+	1.49255	2.65268		0.0234583	1.22938	0.492243	1.09918		0.693508	0.40662	-0.26273	0.538845		0.753294	-0.216204	0.947304	0.598029		0.452994	0.554376	23.5083	23.8264	23.6033	24.7077	24.7549	24.4764	25.3746	25.2832	24.7578	25.3799	24.7678	25.4388	24.9055	24.9285	24.9643	24.1137	23.6073
280	12	12	33.8	58	0	45.59	428300000	P06576;H0YH81;F8W0P7;F8W079;H0YI37	P06576;H0YH81	ATP5B	ATP synthase subunit beta, mitochondrial;ATP synthase subunit beta	+	1.48276	3.32868		0.0210353	1.29892	0.32657	0.663306		0.721292	0.266999	-0.213977	0.451377		0.779415	-0.177702	0.781377	1.13168		0.412025	0.589846	23.1722	23.1101	23.2901	24.5102	23.9868	24.544	24.4139	24.7693	24.8375	21.9626	22.0629	22.4273	21.7794	22.2316	21.7999	23.0397	22.3365
222	2	2	10.9	7	0	5.0687	29344000	K7ES31;K7ERF1;Q9UBQ5-2;Q9UBQ5	K7ES31;K7ERF1;Q9UBQ5-2;Q9UBQ5	EIF3K	Eukaryotic translation initiation factor 3 subunit K		1.47984	1.85965		0.0380168	1.09355	0.318546	1.95322		0.710315	0.297323	0	-4.34294e-08		1	0	0	-4.34294e-08		1	0	21.2758	20.245	20.2108	21.8341	21.7118	21.6696	21.9881	22.025	22.158	19.4878	20.5071	19.4846	20.3633	20.9835	19.6041	19.57	19.6051
274	28	12	58.7	313	0	323.31	9128100000	P05141;Q9H0C2	P05141	SLC25A5	ADP/ATP translocase 2;ADP/ATP translocase 2, N-terminally processed	+	1.4789	2.24614		0.0310654	1.16118	-0.26767	0.309906		0.764035	-0.197914	-1.23322	1.88652		0.172645	-0.956692	2.41	1.52693		0.0241791	1.39417	26.1253	26.4013	26.4176	28.2447	28.3567	27.5826	27.8915	28.1812	27.3083	28.2159	27.597	28.3476	26.7653	26.5515	27.144	23.9163	23.002
435	5	5	31.1	59	0	24.956	617270000	P60866;P60866-2;E5RJX2;E5RIP1;G3XAN0	P60866;P60866-2;E5RJX2;E5RIP1	RPS20	40S ribosomal protein S20		1.47123	2.27023		0.0307778	1.16024	0.148844	0.233658		0.873551	0.119058	-0.178637	0.448571		0.796464	-0.152507	1.16976	0.897651		0.302955	0.727578	22.0522	21.4991	21.8642	23.1192	23.3582	22.9053	23.6054	23.3471	22.8768	24.4465	23.9886	24.4554	24.0452	24.0416	24.2678	21.9604	21.8331
555	5	5	11.9	23	0	23.186	214340000	Q8NC51-4;Q8NC51-3;Q8NC51-2;Q8NC51	Q8NC51-4;Q8NC51-3;Q8NC51-2;Q8NC51	SERBP1	Plasminogen activator inhibitor 1 RNA-binding protein		1.44309	3.12558		0.0218696	1.24895	0.423526	0.942939		0.7092	0.349992	-0.0624727	0.0185468		0.990286	-0.0294679	0	-4.34294e-08		1	0	22.6583	22.816	22.6508	23.909	23.8473	23.4275	24.0927	24.4282	23.9335	19.9349	20.246	22.4607	19.7104	20.3991	22.3447	19.941	19.0772
579	5	5	56.1	48	0	33.812	471810000	Q9GZT3-2;Q9GZT3;A0A087WUN7;H0YJ40;G3V4X6;G3V2S9;H0YJW7;H0YJI1;H0YJ07;H0YJU7	Q9GZT3-2;Q9GZT3;A0A087WUN7;H0YJ40;G3V4X6;G3V2S9;H0YJW7	SLIRP	SRA stem-loop-interacting RNA-binding protein, mitochondrial	+	1.43781	2.30265		0.0321071	1.14421	-0.327393	1.17448		0.708804	-0.289456	-0.244986	0.32452		0.763745	-0.187002	2.81209	2.35742		0.0132414	1.894	22.4793	23.2413	22.8043	24.5941	24.6233	24.6031	24.0442	24.2981	24.4961	23.8192	23.3982	23.3525	22.7934	23.735	23.3065	20.396	19.9546
335	5	2	41.1	79	0	323.31	2585600000	P17096;P17096-3	P17096;P17096-3	HMGA1	High mobility group protein HMG-I/HMG-Y		1.39704	2.01986		0.0419174	1.07509	-0.705777	1.30035		0.745508	-0.562668	-0.312799	0.955798		0.70899	-0.271246	2.24569	0.747933		0.153709	0.944086	23.8512	24.4315	24.3333	26.1441	26.4266	26.3537	25.3624	25.3627	26.0821	26.1175	26.2969	25.8894	25.6522	25.7352	25.9781	24.2096	22.809
269	8	8	15.7	24	0	25	207340000	P04843;B7Z4L4;F8WF32	P04843;B7Z4L4	RPN1	Dolichyl-diphosphooligosaccharide--protein glycosyltransferase subunit 1		1.34778	1.02358		0.120494	0.832906	0.478787	0.276174		0.706681	0.282266	-1.08797	0.646704		0.404944	-0.618132	3.06833	1.64977		0.0138667	1.66026	19.458	21.4994	20.9982	22.1615	22.2644	20.1367	22.0716	22.0674	21.86	22.1365	21.6561	22.3809	19.522	21.5357	21.8519	19.4616	20.5842
203	12	12	10.5	25	0	26.961	206440000	H7BXY3;Q7L2E3-3;Q7L2E3;Q7L2E3-2	H7BXY3;Q7L2E3-3;Q7L2E3;Q7L2E3-2	DHX30	Putative ATP-dependent RNA helicase DHX30	+	1.33341	0.825585		0.137571	0.762615	1.3871	0.791375		0.994105	0.766674	-0.33935	0.430923		0.721842	-0.25384	1.26694	0.709806		0.326417	0.698001	19.9899	20.3111	20.5867	20.4735	19.5494	20.7037	22.5156	22.1873	20.185	22.6948	22.1294	23.0035	22.3235	21.8665	22.6196	19.8192	20.7586
397	27	27	20.4	72	0	71.618	804370000	P42704;B8ZZ38;A0A0C4DG06;C9JCA9;A0A0C4DG51;Q9NP80-3;Q9NP80-2;Q9NP80	P42704	LRPPRC	Leucine-rich PPR motif-containing protein, mitochondrial	+	1.31098	2.66269		0.0358966	1.10457	0.113146	0.184806		0.8917	0.0917225	-0.93511	0.749097		0.426128	-0.594366	2.51269	0.823785		0.100674	1.04121	22.8001	23.2985	22.8797	24.1452	24.5725	23.854	24.5129	24.1826	24.2158	24.8215	24.2163	25.1927	24.4257	22.8235	24.176	20.2836	19.6604
317	19	3	49.3	41	0	293.04	753560000	P12236	P12236	SLC25A6	ADP/ATP translocase 3;ADP/ATP translocase 3, N-terminally processed	+	1.30359	1.6529		0.0760288	0.958866	-0.385983	0.641613		0.703477	-0.303555	-2.41499	1.23931		0.0906667	-1.26104	3.48503	1.71735		0.0109714	1.81691	22.46	22.4649	23.3945	24.4539	24.8178	24.1163	24.2591	24.256	23.715	24.548	24.0129	24.9375	22.6945	20.3591	23.1999	20.0353	20.5706
448	4	4	29.4	15	0	8.2446	130300000	P62266;D6RD47;D6RDJ2;D6RIX0;D6R9I7	P62266;D6RD47;D6RDJ2;D6RIX0;D6R9I7	RPS23	40S ribosomal protein S23		1.30271	0.620235		0.188335	0.670076	1.09142	0.518353		0.740067	0.567148	-0.41028	0.476018		0.693621	-0.298615	0	-4.34294e-08		1	0	20.169	20.9389	20.6942	20.7942	21.0307	20.6111	23.0651	22.5503	20.0949	21.9268	21.2878	21.8909	21.0576	20.909	21.9081	20.4955	20.8306
421	4	4	36.4	14	0	9.9455	221680000	P52815;B4DLN1;F6QW41	P52815;B4DLN1	MRPL12	39S ribosomal protein L12, mitochondrial	+	1.25881	0.354395		0.349493	0.508127	-0.00949351	0.00161124		0.998901	-0.00324818	0.0660572	0.0185555		0.993846	0.0302496	2.6023	2.91768		0.01168	1.97502	19.8922	20.63	20.087	19.8643	23.9338	20.6161	22.8012	18.5436	23.0409	22.0665	21.5913	19.3388	19.4026	21.9852	21.8069	20.3772	19.6483
542	5	2	13.7	27	0	31.06	151650000	Q70UQ0;Q70UQ0-2	Q70UQ0	IKBIP	Inhibitor of nuclear factor kappa-B kinase-interacting protein		1.22431	1.53932		0.0971111	0.895775	-0.52876	1.25995		0.683888	-0.441754	-1.01314	1.21615		0.337508	-0.728131	1.09898	0.8002		0.335728	0.672273	20.8142	20.7515	19.783	22.2996	22.354	21.9543	21.5373	21.5068	21.9775	22.1799	22.1551	22.3626	21.385	20.4837	21.7895	20.4116	20.0838
476	9	4	36.7	49	0	112.67	489580000	P67809;A0A087X1S2;H0Y449;Q9Y2T7;C9J5V9	P67809;A0A087X1S2;H0Y449	YBX1	Nuclease-sensitive element-binding protein 1		1.21791	2.69306		0.0473798	1.04059	-0.222371	0.673411		0.769017	-0.193381	-0.314746	0.438632		0.736691	-0.240681	1.28432	0.785294		0.301083	0.731998	22.7752	22.8428	22.5011	24.2757	24.106	24.0583	23.8177	23.7634	24.1917	24.1757	24.0098	23.5754	23.1089	23.7996	23.9083	20.1642	20.1126
538	3	3	29.7	12	0	23.075	95544000	Q6P1L8	Q6P1L8	MRPL14	39S ribosomal protein L14, mitochondrial	+	1.20642	1.7403		0.0904681	0.919012	0.415459	0.225592		0.735694	0.241543	0.327443	0.117649		0.796015	0.162668	0	-4.34294e-08		1	0	21.4693	20.5353	21.3498	22.4976	22.7375	20.4921	22.2702	22.533	22.1704	20.7032	19.2751	20.4461	19.6191	22.2928	19.4949	19.3488	20.5429
352	2	2	8.2	5	0	3.1365	28052000	Q5QNZ2;P24539	Q5QNZ2;P24539	ATP5F1	ATP synthase F(0) complex subunit B1, mitochondrial	+	1.15165	0.764269		0.183729	0.680076	1.05168	0.817762		0.849297	0.659154	0	-4.34294e-08		1	0	0	-4.34294e-08		1	0	19.1296	18.9312	20.4057	19.5868	19.0783	20.1014	20.5604	19.7876	21.5735	20.3642	21.1115	19.882	19.4533	20.5194	19.7568	19.7869	19.4811
472	5	5	29.7	27	0	14.855	236070000	P63000;P63000-2;B1AH77;B1AH80;P60763;P15153;J3KSC4;J3QLK0;B1AH78	P63000;P63000-2	RAC1	Ras-related C3 botulinum toxin substrate 1		1.1432	2.564		0.0721765	0.974443	-0.503572	0.910094		0.69	-0.400206	-1.04675	1.05771		0.343188	-0.71449	-0.135227	0.0527579		0.933245	-0.0718413	20.2029	20.5145	20.2048	22.0304	22.2875	21.5446	21.4884	21.6699	21.1935	23.2874	22.736	23.4244	21.6938	21.6819	22.9319	22.2059	20.2258
255	7	7	44.4	31	0	41.755	224830000	P01116;P01116-2;P01111;P01112-2;P01112	P01116;P01116-2	KRAS	GTPase KRas;GTPase KRas, N-terminally processed		1.11943	1.8678		0.099102	0.884412	-1.20536	1.9552		1	-0.949295	-2.1526	4.13369	+	0	-1.90817	0.106364	0.0706586		0.932774	0.0696638	21.3323	21.2005	21.3916	23.6867	23.7237	23.4885	22.4219	22.8802	21.9807	23.3264	23.2663	23.1313	21.222	20.8611	21.183	20.2816	20.5973
358	10	10	37.2	34	0	67.014	396990000	P26368-2;P26368;K7ENG2;K7ELP8	P26368-2;P26368;K7ENG2	U2AF2	Splicing factor U2AF 65 kDa subunit		1.10088	0.349044		0.384514	0.476786	1.58189	0.55247		0.821548	0.697488	-0.268043	0.302574		0.774124	-0.197048	3.57437	1.90192		0.0112308	1.95419	20.0234	20.9531	19.698	19.6696	19.4598	20.1021	23.7862	20.5145	19.6764	23.4334	23.106	23.1837	22.4467	23.6266	22.8458	18.6564	20.5479
75	8	3	14.7	25	0	56.84	424160000	B7Z645;O60506-4;O60506-3;O60506-2;O60506;O60506-5;F6UXX1	B7Z645;O60506-4;O60506-3;O60506-2;O60506;O60506-5	SYNCRIP	Heterogeneous nuclear ribonucleoprotein Q		1.09668	2.11078		0.0984789	0.897851	0.0228132	0.0258779		0.975473	0.0176107	-0.985441	1.57315		0.297818	-0.765131	3.17132	2.13201		0.0108148	1.94371	22.1145	22.0676	22.1385	23.4073	23.3458	22.7891	23.5702	23.2323	22.8081	23.5785	23.1313	23.7709	22.72	22.0745	22.7299	19.8587	19.5565
584	3	3	11.2	10	0	4.1508	55526000	Q9NX20;E9PI14	Q9NX20;E9PI14	MRPL16	39S ribosomal protein L16, mitochondrial	+	1.02484	2.54848		0.0997808	0.885964	-0.294383	0.626365		0.742272	-0.242987	-0.154043	0.129316		0.868115	-0.107168	0	-4.34294e-08		1	0	20.2148	20.1608	20.544	21.9897	21.379	21.5086	21.1872	21.5264	21.2806	21.3017	20.5084	20.013	20.333	20.1392	20.8888	20.1462	20.3272
576	3	3	14.1	5	0	7.9776	47177000	Q9BYN8	Q9BYN8	MRPS26	28S ribosomal protein S26, mitochondrial	+	1.02049	0.62028		0.255915	0.586645	0.848494	0.727599		0.729477	0.553143	0.388416	0.427114		0.710472	0.279735	2.17962	1.34307		0.0408	1.23914	19.366	20.9603	18.6152	19.2275	20.7364	19.4935	20.3859	20.4251	21.192	20.3034	19.536	19.9464	20.0825	20.9482	19.9203	19.7497	19.2773
332	16	3	38	10	0	9.4024	49706000	P16402	P16402	HIST1H1D	Histone H1.3		1.00957	0.324037		0.423945	0.442907	-1.37871	0.517375		0.846732	-0.635458	0	-4.34294e-08		1	0	0	-4.34294e-08		1	0	20.2205	19.4666	21.6441	22.3462	22.5859	23.5639	19.2743	22.1863	22.8993	19.1369	19.6364	21.2023	21.1074	21.0926	19.1355	19.8109	19.7367
500	9	9	7.5	11	0	14.346	131250000	Q08211;Q08211-2	Q08211	DHX9	ATP-dependent RNA helicase A		0.991897	0.698541		0.245269	0.602136	-0.605603	0.42733		0.695942	-0.377206	-1.38161	1.10767		0.211238	-0.870834	0	-4.34294e-08		1	0	20.0758	19.2939	20.1272	21.6281	21.1533	21.508	21.4306	21.3946	19.6474	22.6078	21.6614	22.9796	21.3614	20.1712	21.5713	19.244	19.7595
298	2	2	8.9	4	0	4.4307	25847000	P08574	P08574	CYC1	Cytochrome c1, heme protein, mitochondrial	+	0.966943	0.6362		0.264351	0.57374	0.165147	0.0814844		0.893739	0.0962336	0	-4.34294e-08		1	0	0	-4.34294e-08		1	0	19.7896	19.6243	19.6739	20.6409	20.7743	20.078	20.2602	21.9957	19.7328	20.1882	18.5207	19.5037	20.3174	20.5705	19.4185	20.4277	19.9423
60	6	6	18.4	31	0	17.072	310170000	A8MT02;P14678-2;P14678;P14678-3;J3QLE5;P63162;P63162-2;J3KRY3;S4R3P3	A8MT02;P14678-2;P14678;P14678-3;J3QLE5;P63162;P63162-2	SNRPB;SNRPN	Small nuclear ribonucleoprotein-associated proteins B and B;Small nuclear ribonucleoprotein-associated protein N		0.965604	1.15989		0.176227	0.693942	-0.47299	0.91665		0.700089	-0.381145	0.274146	0.167883		0.787828	0.169628	1.34245	1.14328		0.181967	0.864867	19.8802	21.1877	20.2916	22.3367	21.5556	21.783	21.2905	21.5038	21.462	23.8434	22.3905	22.7714	22.417	23.8404	23.5702	20.1179	19.6707
42	3	3	16.3	3	0	5.1307	53936000	C9J9K3;A0A0C4DG17;P08865;F8WD59	C9J9K3;A0A0C4DG17;P08865	RPSA	40S ribosomal protein SA		0.963043	0.41441		0.375673	0.484298	-0.0420036	0.0103532		0.98058	-0.0179732	0	-4.34294e-08		1	0	0	-4.34294e-08		1	0	20.3753	19.7681	19.6218	20.1054	19.8935	22.7814	19.5113	20.4065	22.7365	20.7794	19.8537	20.608	20.9548	20.0433	20.1671	20.5125	19.9088
598	3	3	8.8	13	0	4.2732	85766000	Q9Y399;Q5T8A0	Q9Y399;Q5T8A0	MRPS2	28S ribosomal protein S2, mitochondrial	+	0.940504	2.02201		0.131055	0.782894	-0.471393	1.01697		0.713231	-0.38716	-0.672484	0.92567		0.479872	-0.502053	0.196957	0.125982		0.884574	0.125241	20.1206	20.4835	20.2324	21.8612	21.7876	21.4234	20.8967	21.2858	21.4755	21.7236	20.5772	21.0729	20.3187	20.561	20.4765	20.3165	19.531
212	5	4	8	28	0	7.1031	190690000	J3KTA4;P17844-2;P17844;J3QSF1;H3BLZ8;Q92841-1;Q92841-3;Q92841-2;Q92841;A0A0U1RQJ0;J3KRZ1	J3KTA4;P17844-2;P17844	DDX5	Probable ATP-dependent RNA helicase DDX5		0.92098	0.931668		0.218615	0.629906	0.111127	0.0774616		0.909877	0.0738331	-1.33696	1.93938		0.16848	-1.02655	1.91085	1.57278		0.0413506	1.2261	19.7535	21.1078	21.1526	22.1179	21.8359	20.4897	21.6395	21.6503	21.4871	22.5436	21.9191	22.7811	21.1267	20.7806	21.3256	20.7216	19.8209
208	4	4	18.2	15	0	48.536	125100000	I3L1P8;Q02978-2;Q02978	I3L1P8;Q02978-2;Q02978	SLC25A11	Mitochondrial 2-oxoglutarate/malate carrier protein	+	0.909823	0.749327		0.257347	0.584106	-0.519447	0.534139		0.704472	-0.363579	-0.90164	0.574811		0.451077	-0.530915	0	-4.34294e-08		1	0	20.8067	20.038	19.5679	21.6771	21.5322	21.4911	20.2002	21.4115	21.5304	21.4197	21.2085	22.1649	19.4335	21.4487	21.206	20.8064	20.8985
226	9	9	50.5	57	0	80.136	583860000	M0R0F0;P46782;M0R0R2;M0QZN2	M0R0F0;P46782;M0R0R2;M0QZN2	RPS5	40S ribosomal protein S5;40S ribosomal protein S5, N-terminally processed		0.90934	1.82903		0.148819	0.744347	0.221624	0.162643		0.840672	0.146543	-0.630854	0.791155		0.532667	-0.461104	2.40878	0.71047		0.155216	0.945207	22.5332	22.8612	22.8043	23.6331	24.1124	22.5162	23.7132	23.9427	23.2707	24.1568	23.5025	24.1582	22.9811	23.0438	23.9	19.5593	19.5688
247	9	3	14.1	4	0	32.796	23469000	O94973;O94973-2;A0A0G2JS82;O94973-3;A0A0G2JQM1;E9PR62;E9PQP4;A0A0G2JRS3;A0A0G2JS17;A0A0G2JQT9;H0YEG0;H0YDE9;A0A0G2JRF9;A0A0G2JQA4	O94973;O94973-2;A0A0G2JS82;O94973-3;A0A0G2JQM1	AP2A2	AP-2 complex subunit alpha-2		0.90169	0.680193		0.271367	0.56268	-1.15344	0.980006		0.881833	-0.743377	0	-4.34294e-08		1	0	0	-4.34294e-08		1	0	19.93	20.6721	19.8639	22.3421	22.2551	22.0341	20.4736	22.1439	20.5535	20.3265	20.6044	20.2324	19.4778	20.2431	21.06	20.4106	19.5998
419	5	5	24.4	8	0	15.268	67333000	P51991-2;P51991;H7C1J8	P51991-2;P51991	HNRNPA3	Heterogeneous nuclear ribonucleoprotein A3		0.8815	0.772572		0.262958	0.577806	0.47525	0.413312		0.703053	0.319187	-0.00749016	0.00596924		0.997544	-0.00530653	0.249104	0.188396		0.839048	0.165453	19.2531	20.1506	20.2837	20.5197	20.6019	19.7844	20.8704	20.0179	21.4435	20.0552	19.7102	20.8084	20.6531	19.7835	20.1148	19.7111	20.3565
191	4	4	10.6	11	0	8.3404	60798000	G5EA06;Q92552;Q92552-2;D6RH20;E5RJ73;D6RJC7	G5EA06;Q92552;Q92552-2;D6RH20	MRPS27	28S ribosomal protein S27, mitochondrial	+	0.878414	2.01593		0.153256	0.738917	0.572933	0.481917		0.699416	0.377752	-0.373074	0.201434		0.754274	-0.217674	0	-4.34294e-08		1	0	19.9351	20.2558	20.0996	20.8461	20.9367	19.4241	20.6574	21.2078	21.0606	20.4621	20.0746	19.98	20.4061	20.5854	18.406	20.5893	18.6597
220	2	2	27.6	9	0	15.629	83554000	K7EKI4;K7ELF1;K7ELQ0;K7ES61;X6RAY8;Q9BYD3-2;Q9BYD3	K7EKI4;K7ELF1;K7ELQ0;K7ES61;X6RAY8;Q9BYD3-2;Q9BYD3	MRPL4	39S ribosomal protein L4, mitochondrial	+	0.87794	0.37152		0.425578	0.441276	-1.756	0.93924		1	-0.936856	-0.2855	0.228894		0.763823	-0.191796	1.32742	1.08476		0.194194	0.842647	20.276	18.7996	20.2973	22.6668	22.5257	22.0822	19.7048	19.9248	22.377	19.3793	20.2589	20.7116	20.1104	19.2458	20.1371	20.3639	19.0644
271	6	2	35.4	11	0	50.933	152570000	Q93077;Q7L7L0;P04908;Q71UI9-5	Q93077;Q7L7L0;P04908	HIST1H2AC;HIST3H2A;HIST1H2AB	Histone H2A type 1-C;Histone H2A type 3;Histone H2A type 1-B/E		0.869296	0.532732		0.351842	0.505676	1.51979	0.684551		0.896182	0.756202	0.43487	0.423816		0.696516	0.302438	0.649803	0.33933		0.6269	0.362705	21.3913	22.0997	21.9611	19.7073	21.6711	22.1222	24.0502	22.1308	21.8789	20.0252	20.3104	19.953	20.554	19.7854	21.2538	20.4671	20.977
53	4	4	7	5	0	5.9338	44349000	A0A0U1RRM4;P26599;P26599-2;P26599-3;K7EKJ7;A6NLN1;K7ELW5;K7ES59;A0A0D9SF20;A0A087WUW5;K7EK45	A0A0U1RRM4;P26599;P26599-2;P26599-3;K7EKJ7;A6NLN1;K7ELW5;K7ES59;A0A0D9SF20	PTBP1	Polypyrimidine tract-binding protein 1		0.829301	0.553957		0.358966	0.498622	-0.687866	0.929407		0.646605	-0.511075	0.121643	0.0782947		0.900221	0.0786098	0.873627	1.03192		0.38481	0.62511	19.2784	21.1511	19.4	21.8714	21.1509	21.3587	21.1141	20.9676	20.2357	20.1387	19.7206	20.2529	20.0655	19.3037	21.108	19.7831	20.0023
356	27	27	47.2	213	0	145.99	1859300000	P25705;P25705-2;P25705-3;K7EK77;K7ERX7;K7ENJ4;K7EJP1;K7EQH4;K7ESA0	P25705;P25705-2;P25705-3;K7EK77	ATP5A1	ATP synthase subunit alpha, mitochondrial	+	0.805693	2.50554		0.166312	0.715176	0.166693	0.621874		0.83992	0.148763	-0.311436	0.588484		0.723593	-0.251908	1.08507	0.830135		0.334329	0.67563	25.6878	25.9952	25.9119	26.637	26.5243	26.3507	26.57	26.8442	26.5978	24.6619	24.092	24.8408	24.1476	24.1531	24.3597	24.696	24.4732
64	2	2	31.2	14	0	4.6824	117200000	Q49AN9;F5H013;P62308;A8MWD9;C9JVQ0	Q49AN9;F5H013;P62308;A8MWD9;C9JVQ0	SNRPG;SNRPGP15	Small nuclear ribonucleoprotein G;Putative small nuclear ribonucleoprotein G-like protein 15		0.795297	0.584108		0.361507	0.494778	-1.15038	0.911484		0.853926	-0.723878	-0.418004	0.184181		0.760336	-0.224072	0.444063	0.164744		0.798143	0.220386	20.6275	20.1357	20.6948	22.2613	22.5948	22.4388	20.1224	21.7814	21.9401	22.0772	21.4607	20.6494	21.2926	22.1088	19.5319	20.0462	19.9344
303	8	8	41.9	37	0	21.435	289780000	P09429;Q5T7C4;B2RPK0;P26583;P23497;D6R9A6	P09429;Q5T7C4;B2RPK0	HMGB1;HMGB1P1	High mobility group protein B1;Putative high mobility group protein B1-like 1		0.761594	1.02584		0.271118	0.564744	-0.382676	0.404383		0.715668	-0.27312	-2.01858	1.15119		0.147048	-1.10631	-1.07594	0.611415		0.400557	-0.601216	22.1916	22.8152	22.2457	23.7626	23.9167	23.006	23.5624	23.3547	22.6201	23.0067	22.187	23.0581	19.2534	21.0695	21.873	22.0351	21.6147
67	8	3	45.2	163	0	167.47	10181000000	B2R4S9;U3KQK0;Q99880;Q99879;Q99877;Q93079;Q5QNW6;P62807;P58876;P57053;O60814;Q5QNW6-2;Q96A08	B2R4S9;U3KQK0;Q99880;Q99879;Q99877;Q93079;Q5QNW6;P62807;P58876;P57053;O60814;Q5QNW6-2;Q96A08	HIST1H2BI;HIST1H2BN;HIST1H2BL;HIST1H2BM;HIST1H2BH;HIST2H2BF;HIST1H2BC;HIST1H2BD;H2BFS;HIST1H2BK;HIST1H2BA	Histone H2B;Histone H2B type 1-L;Histone H2B type 1-M;Histone H2B type 1-N;Histone H2B type 1-H;Histone H2B type 2-F;Histone H2B type 1-C/E/F/G/I;Histone H2B type 1-D;Histone H2B type F-S;Histone H2B type 1-K;Histone H2B type 1-A		0.715706	0.678617		0.37556	0.483845	-0.108503	0.0973652		0.905283	-0.077554	-0.505963	0.324475		0.702254	-0.308428	0.492633	0.2637		0.717639	0.282222	26.3825	27.4281	27.1926	27.4956	28.0808	27.8994	28.4292	27.4462	27.2748	26.2265	27.6936	27.439	26.9223	25.7215	27.1974	27.2058	26.6636
405	9	9	69.1	24	0	105.61	390970000	P47929	P47929	LGALS7	Galectin-7		0.697619	0.412877		0.478468	0.40598	0.422466	0.257067		0.733005	0.255481	2.05341	0.709185		0.2065	0.884288	2.81806	0.924129		0.06	1.16219	20.4592	18.5888	19.3647	19.1236	19.4863	20.6283	19.3154	20.9403	20.2498	20.3172	20.9342	21.0646	21.9492	21.1402	25.3869	20.1075	20.4241
84	2	2	25.3	3	0	19.092	9947300	C9JAW5;C9JNU6;Q9Y241	C9JAW5;C9JNU6;Q9Y241	HIGD1A	HIG1 domain family member 1A, mitochondrial	+	0.678274	0.362409		0.516177	0.380854	0.678944	0.35633		0.700294	0.37864	0	-4.34294e-08		1	0	0	-4.34294e-08		1	0	19.7764	20.1372	19.8188	20.1374	19.5563	20.0366	19.4773	20.2156	22.0743	20.7567	19.3855	19.5733	19.9073	19.7533	20.5272	19.4497	20.4885
72	5	5	24.9	14	0	6.6954	140470000	B5MDF5;P62826;J3KQE5;H0YFC6;F5H018;A0A087X0W0;B4DV51	B5MDF5;P62826;J3KQE5;H0YFC6;F5H018	RAN	GTP-binding nuclear protein Ran		0.67239	0.212969		0.623951	0.302143	0.404373	0.176505		0.744941	0.216314	-1.61071	2.63302		0.0715556	-1.30546	1.12411	0.696465		0.359573	0.647707	19.14	22.6626	22.8876	20.1418	22.4797	22.8727	22.4694	22.3353	21.9027	21.9827	21.8379	21.9939	19.9496	20.7386	20.2942	20.6761	19.7084
453	2	2	25	6	0	4.2806	145400000	P62304;A6NHK2	P62304;A6NHK2	SNRPE	Small nuclear ribonucleoprotein E		0.666481	0.942331		0.358049	0.500802	-0.600176	0.480681		0.713829	-0.389104	0.401357	0.188337		0.759913	0.221154	0	-4.34294e-08		1	0	19.6378	19.8682	19.9334	21.6535	21.3689	20.217	20.1361	21.1159	20.187	22.6974	21.4863	20.7942	20.872	22.5908	22.7191	20.2395	20.7156
484	2	2	11.5	4	0	4.1882	41262000	P82673;H0YG82;P82673-2	P82673;H0YG82;P82673-2	MRPS35	28S ribosomal protein S35, mitochondrial	+	0.640616	0.357097		0.524223	0.366703	0.622057	0.471537		0.701165	0.395814	0	-4.34294e-08		1	0	0	-4.34294e-08		1	0	20.4955	20.3572	18.9422	20.057	19.7051	20.0884	19.8794	20.1606	21.6768	20.8261	18.8491	20.3068	20.015	20.3459	19.8843	20.4522	20.5265
556	4	2	9.3	4	0	11.734	55943000	Q8NCA5-2;Q8NCA5;E9PH82	Q8NCA5-2;Q8NCA5;E9PH82	FAM98A	Protein FAM98A		0.62252	0.515889		0.480182	0.407027	1.09773	0.949816		0.850571	0.712429	0	-4.34294e-08		1	0	0	-4.34294e-08		1	0	20.9018	19.8354	19.7177	18.9985	20.358	19.6727	21.0439	21.2399	20.0386	19.6166	19.67	18.7716	19.5689	20.7409	20.6521	20.1137	20.3365
246	2	2	7.6	4	0	5.7422	45614000	O94826	O94826	TOMM70A	Mitochondrial import receptor subunit TOM70	+	0.586273	0.374656		0.548051	0.354016	-0.487491	0.220213		0.723797	-0.261693	0	-4.34294e-08		1	0	0	-4.34294e-08		1	0	20.5219	19.9931	20.2658	21.9733	21.8545	20.1744	22.1012	20.4212	20.0173	20.1881	20.5108	20.2772	20.5856	19.11	19.3703	19.1663	19.5322
161	2	2	7.3	2	0.0054745	2.4995	10243000	E9PBS1;P22234;P22234-2;D6RF62	E9PBS1;P22234;P22234-2;D6RF62	PAICS	Multifunctional protein ADE2;Phosphoribosylaminoimidazole-succinocarboxamide synthase;Phosphoribosylaminoimidazole carboxylase	+	0.579824	1.19671		0.389251	0.472269	0.269274	0.423803		0.749076	0.211836	0	-4.34294e-08		1	0	0	-4.34294e-08		1	0	19.3995	19.241	19.6366	20.0773	19.434	19.6974	19.8642	19.7584	20.394	19.7092	20.177	19.8912	21.1218	20.7912	20.0432	20.5982	20.351
461	15	15	59.2	267	0	181.74	12737000000	P62805	P62805	HIST1H4A	Histone H4		0.578976	0.369419		0.554475	0.349675	0.838243	0.529089		0.658066	0.493806	-0.723689	0.292219		0.633605	-0.361421	-1.16145	0.817499		0.327246	-0.700578	27.0707	27.1671	26.7334	26.4883	27.2735	26.4316	28.824	27.182	26.7021	26.9148	28.9895	28.7344	27.8017	26.0443	28.6217	28.064	26.7371
285	8	3	45.2	25	0	14.709	610900000	Q16778;P33778;P23527;P06899;Q8N257;Q6DRA6;Q6DN03	Q16778;P33778;P23527;P06899;Q8N257	HIST2H2BE;HIST1H2BB;HIST1H2BO;HIST1H2BJ;HIST3H2BB	Histone H2B type 2-E;Histone H2B type 1-B;Histone H2B type 1-O;Histone H2B type 1-J;Histone H2B type 3-B		0.571856	0.45775		0.518926	0.371571	-0.0774835	0.0603656		0.918592	-0.0536215	-0.525146	0.228486		0.71097	-0.276384	0.795156	0.200362		0.691342	0.314445	22.4939	23.6387	22.8984	23.4181	23.6551	23.9057	24.4168	23.2754	23.0544	22.5741	24.075	24.4149	23.1128	21.9759	24.3999	22.9766	19.4498
79	5	5	87.3	8	0	24.026	250470000	C9J0E4;P01040	C9J0E4;P01040	CSTA	Cystatin-A;Cystatin-A, N-terminally processed		0.569813	0.155584		0.719784	0.240384	0.946394	0.482262		0.639172	0.510745	1.7471	0.925479		0.20225	0.92827	0.432753	0.123663		0.816196	0.189845	22.6356	18.6919	19.9303	20.1516	19.209	20.7673	20.0733	20.4786	22.4153	21.9129	22.3569	19.9198	22.5602	24.0632	22.8074	20.0694	22.6905
424	5	5	7.6	10	0	6.1865	64326000	P54136;P54136-2;E5RH09;E5RJM9	P54136;P54136-2	RARS	Arginine--tRNA ligase, cytoplasmic	+	0.549531	1.54559		0.387415	0.472163	-0.393383	1.00224		0.71545	-0.332213	-1.13674	1.13644		0.292741	-0.773079	0	-4.34294e-08		1	0	19.9233	20.1242	20.1651	21.0273	21.2014	20.8126	20.4377	20.5149	20.9086	21.3597	20.8292	21.5844	19.4376	20.8667	20.0588	21.6048	20.291
527	7	3	58.1	153	0	277.04	10071000000	Q16777;Q6FI13;A0A0U1RR32;A0A0U1RRH7;Q99878;Q96KK5;Q9BTM1;P20671;P0C0S8;H0YFX9;Q9BTM1-2	Q16777;Q6FI13;A0A0U1RR32;A0A0U1RRH7;Q99878;Q96KK5;Q9BTM1;P20671;P0C0S8;H0YFX9;Q9BTM1-2	HIST2H2AC;HIST2H2AA3;HIST1H2AJ;HIST1H2AH;H2AFJ;HIST1H2AD;HIST1H2AG	Histone H2A type 2-C;Histone H2A type 2-A;Histone H2A type 1-J;Histone H2A type 1-H;Histone H2A.J;Histone H2A type 1-D;Histone H2A type 1;Histone H2A		0.545574	0.600745		0.50904	0.38787	0.171307	0.190827		0.86955	0.127481	-0.496674	0.183896		0.735651	-0.244692	-0.0362129	0.0214661		0.961151	-0.0231734	26.4324	27.2788	26.6061	26.9172	27.3991	27.1239	27.9268	26.879	27.1482	26.4638	28.4178	28.0059	27.4172	25.555	28.4252	27.2077	26.9822
383	34	26	20.2	87	0	209.96	1099900000	P35579;P35579-2;A0A0C4DFM8;A1L2Z2;Q5BKV1	P35579;P35579-2	MYH9	Myosin-9		0.526853	0.167008		0.722574	0.240612	1.06674	0.259561		0.685248	0.404581	-2.27521	1.54893		0.0794286	-1.35692	0.344896	0.280941		0.785515	0.230826	20.9744	22.4975	23.4142	21.2069	24.2843	19.7752	24.5008	22.7663	21.1995	25.5397	25.5717	25.8585	23.2389	22.3004	24.6051	21.2411	21.0483
47	2	2	5.7	3	0	55.862	25483000	A0A0D9SFL3;B0QYK0;C9JGE3;Q01844-2;Q01844-6;Q01844-3;Q01844;Q01844-5;H7BY36	A0A0D9SFL3;B0QYK0;C9JGE3;Q01844-2;Q01844-6;Q01844-3;Q01844;Q01844-5;H7BY36	EWSR1	RNA-binding protein EWS		0.50905	0.377596		0.599109	0.325096	0.0519428	0.0252064		0.956675	0.0307342	0	-4.34294e-08		1	0	0	-4.34294e-08		1	0	20.0187	20.2336	19.3712	20.4608	21.0776	19.4565	19.4165	20.6271	21.1071	20.4845	20.5473	19.7332	20.2713	19.9428	19.7193	19.5913	20.6049
24	3	3	5.5	6	0	6.1836	36879000	A0A087X0X3;P52272-2;P52272;M0R019;M0QZM1;M0R0Y6;M0QYL3;M0QYQ7;M0R0N3;M0R2T0	A0A087X0X3;P52272-2;P52272;M0R019;M0QZM1	HNRNPM	Heterogeneous nuclear ribonucleoprotein M		0.49603	0.314162		0.621166	0.301438	0.606319	0.538997		0.687839	0.405158	0	-4.34294e-08		1	0	1.05358	2.05119		0.187306	0.862726	20.9725	21.2933	19.265	21.0228	20.7109	19.4663	21.2905	20.8357	20.8927	19.6181	20.491	20.457	20.6251	18.9549	19.9109	20.0243	19.9015
543	9	4	55.9	84	0	74.49	7239700000	Q71DI3;K7EK07;Q16695;P84243;P68431;K7EMV3;B4DEB1;K7ES00;Q6NXT2;K7EP01	Q71DI3;K7EK07;Q16695;P84243;P68431;K7EMV3;B4DEB1;K7ES00;Q6NXT2	HIST2H3A;H3F3B;HIST3H3;H3F3A;HIST1H3A;H3F3C	Histone H3.2;Histone H3;Histone H3.1t;Histone H3.3;Histone H3.1;Histone H3.3C		0.485683	0.406682		0.598683	0.322362	0.703826	0.606759		0.664	0.463049	-0.690594	0.257932		0.659703	-0.334373	-1.11018	0.855638		0.327433	-0.692555	25.9964	26.2727	25.9396	25.6307	26.1523	25.7712	27.5315	26.2204	25.9138	26.2351	28.2444	28.1787	27.2513	25.2575	28.0775	26.963	25.9915
159	3	2	13.8	5	0	5.9653	26273000	E7EX29;P63104;E5RGE1;E5RIR4;E9PD24;E7EVZ2;E7ESK7;B7Z2E6;H0YB80;B0AZS6;P63104-2	E7EX29;P63104;E5RGE1;E5RIR4;E9PD24;E7EVZ2;E7ESK7	YWHAZ	14-3-3 protein zeta/delta		0.485217	0.841176		0.517161	0.382746	0.482607	1.28956		0.692033	0.410572	0.129767	0.243446		0.871237	0.107204	0	-4.34294e-08		1	0	20.2173	19.4188	20.015	19.719	19.8008	20.1392	20.1384	20.5379	20.4305	20.2765	19.8114	20.2146	20.5342	20.0821	20.0755	21.2773	19.2088
233	5	5	47.6	21	0	10.462	212580000	O14949	O14949	UQCRQ	Cytochrome b-c1 complex subunit 8	+	0.479743	0.476853		0.580844	0.333944	-0.204686	0.245316		0.831498	-0.153924	-0.693813	0.687564		0.515941	-0.47548	0	-4.34294e-08		1	0	22.557	23.4778	23.562	23.873	24.1438	23.6332	23.1052	23.8453	24.0854	22.2944	21.783	22.7087	20.8284	21.854	22.0222	20.579	20.0398
567	8	8	63.7	56	0	25.775	382170000	Q96DA6-2;Q96DA6;F2Z3A7	Q96DA6-2;Q96DA6	DNAJC19	Mitochondrial import inner membrane translocase subunit TIM14	+	0.477819	0.857373		0.515295	0.379507	0.112986	0.180326		0.890733	0.091239	0.253007	0.338552		0.76115	0.193312	0	-4.34294e-08		1	0	24.098	24.3428	24.4882	24.6902	24.755	24.5783	24.4074	24.745	25.2101	22.2602	21.9937	22.0952	22.0933	22.9666	22.0482	19.9697	20.5535
429	3	3	44.9	12	0	6.3633	95171000	P56385	P56385	ATP5I	ATP synthase subunit e, mitochondrial	+	0.466417	0.428963		0.600996	0.318414	-0.651693	0.526017		0.722991	-0.421803	-0.325557	0.187764		0.769202	-0.195798	2.78411	1.67393		0.0115556	1.58515	20.228	19.7879	19.3919	21.6043	20.3193	20.8386	19.5079	20.4526	20.8466	20.5302	19.2538	21.2085	20.3385	19.3393	20.3379	18.8521	20.8621
66	3	3	6.1	4	0	4.8822	52187000	B1AHC9;P12956-2;P12956	B1AHC9;P12956-2;P12956	XRCC6	X-ray repair cross-complementing protein 6		0.443483	0.390226		0.623565	0.299798	-0.149146	0.070794		0.900338	-0.0858446	0	-4.34294e-08		1	0	0	-4.34294e-08		1	0	19.9405	20.8493	19.8223	21.4756	19.5021	21.4123	20.0801	20.568	21.2944	20.4465	19.1954	20.6605	20.5242	21.063	19.7012	20.0462	19.3583
318	6	6	45.9	11	0	44.148	184370000	P12273	P12273	PIP	Prolactin-inducible protein		0.43582	0.136842		0.777444	0.200288	-0.590384	0.236168		0.713808	-0.297699	0.99462	0.599562		0.425981	0.570796	0.496059	0.316017		0.699279	0.302047	18.9948	19.3231	22.137	20.3975	20.4376	22.6983	19.6184	20.3928	21.7511	20.9373	20.4966	19.8402	21.4867	22.5456	20.2255	22.5639	22.854
273	8	8	54.8	39	0	45.866	583670000	P05109	P05109	S100A8	Protein S100-A8;Protein S100-A8, N-terminally processed		0.42562	0.314005		0.672207	0.273861	-0.265434	0.193066		0.790512	-0.1738	1.40691	0.560513		0.372333	0.665623	0.86917	0.267403		0.618185	0.37796	21.25	19.8494	19.7675	20.1786	21.0268	21.7348	20.1654	20.9639	21.0145	23.8364	22.3228	20.2983	24.1229	22.7021	23.8533	23.7556	23.6891
580	2	2	14.9	3	0	3.6598	19063000	Q9HCN8	Q9HCN8	SDF2L1	Stromal cell-derived factor 2-like protein 1		0.416493	0.571622		0.604066	0.314544	0.501484	0.450738		0.707465	0.339072	0	-4.34294e-08		1	0	0	-4.34294e-08		1	0	19.9618	20.0601	19.5799	19.0837	20.3989	19.8642	20.8097	20.2289	19.8126	19.7961	19.6644	20.4074	19.6397	20.3595	20.7476	20.6816	19.8213
324	3	3	5.2	4	0	5.021	21827000	P14625;Q96GW1	P14625	HSP90B1	Endoplasmin		0.415447	0.414352		0.64159	0.291236	0.303627	0.224326		0.766456	0.198605	0	-4.34294e-08		1	0	0	-4.34294e-08		1	0	19.7753	20.1827	20.4056	19.6	20.8574	20.2417	21.0997	20.7088	19.8015	20.2814	19.4852	20.4182	19.6627	19.4681	19.6729	19.8498	20.5177
11	3	3	16.5	5	0	5.7654	65740000	A0A087WUZ8;C9JJ19;P82930	A0A087WUZ8;C9JJ19;P82930	MRPS34	28S ribosomal protein S34, mitochondrial	+	0.38394	0.252036		0.717892	0.239324	-0.328863	0.20865		0.75237	-0.204239	-0.33505	0.181985		0.770926	-0.196958	0.708257	0.40332		0.583116	0.40609	19.5301	20.0668	19.0482	20.2428	20.8004	19.7403	20.656	20.2359	18.9049	21.3847	19.1077	20.5786	20.0151	20.4017	19.6491	20.5524	19.6676
275	2	2	7	12	0	3.6839	52600000	P05198;H0YJS4;G3V4T5	P05198;H0YJS4;G3V4T5	EIF2S1	Eukaryotic translation initiation factor 2 subunit 1		0.37366	0.120961		0.799098	0.175663	0.188057	0.078619		0.897807	0.102035	-0.395443	0.490699		0.69101	-0.292676	0	-4.34294e-08		1	0	18.9221	21.4912	21.3619	20.2097	20.644	21.4783	21.4235	21.985	19.4876	20.6294	20.7058	20.8468	20.6148	19.6448	20.736	20.7717	18.7275
491	10	10	15	31	0	50.224	353090000	Q00839-2;Q00839;Q5RI18	Q00839-2;Q00839	HNRNPU	Heterogeneous nuclear ribonucleoprotein U		0.356933	0.336538		0.71338	0.248235	0.286879	0.245248		0.766442	0.19618	-0.97221	1.24285		0.34	-0.711041	0.732037	0.231798		0.671318	0.326945	22.6793	23.0849	23.0536	23.1489	23.2595	22.6197	24.0342	23.2676	22.5869	23.973	23.3328	24.086	22.5655	22.5198	23.3898	19.2654	22.5566
18	10	10	22.6	27	0	23.538	340860000	A0A087WY71;Q96CW1-2;Q96CW1;E9PFW3;C9JJ47;C9JGT8;C9JJD3;C9JTK4;C9JPV8;H7C4C3	A0A087WY71;Q96CW1-2;Q96CW1;E9PFW3;C9JJ47	AP2M1	AP-2 complex subunit mu		0.35434	0.278283		0.726897	0.234368	0.845513	0.624514		0.68239	0.525459	-2.23716	2.37371		0.0632	-1.61915	1.31814	1.1388		0.188976	0.853528	20.1594	20.858	20.5633	19.3853	20.7251	19.9968	21.5152	21.1656	19.9629	24.4329	23.5279	24.5832	21.9281	21.6191	22.2854	20.479	20.4199
311	24	24	41.9	155	0	170	1418800000	P10809;E7ESH4;E7EXB4;P10809-2;C9JL25;C9JL19;C9JCQ4	P10809	HSPD1	60 kDa heat shock protein, mitochondrial	+	0.350933	1.83087		0.599498	0.323311	0.241381	1.14732		0.742927	0.219649	-0.117953	0.196603		0.881131	-0.0958515	-0.180886	0.131294		0.881165	-0.12006	25.214	25.2148	25.2588	25.3874	25.3941	25.2347	25.4211	25.7074	25.6118	23.8853	23.2835	23.3723	23.1391	23.5915	23.4566	25.4865	25.5845
485	2	2	12.8	12	0	3.2682	67472000	P82932	P82932	MRPS6	28S ribosomal protein S6, mitochondrial	+	0.341862	0.339054		0.725385	0.241305	-0.86279	1.06954		0.798222	-0.625593	-0.42277	0.437456		0.696021	-0.298926	0	-4.34294e-08		1	0	19.7221	20.3024	19.8275	21.1754	21.22	21.0706	20.9694	19.6681	20.2402	21.2001	20.6773	20.3019	20.1659	20.9177	19.8273	19.482	20.1184
36	5	5	51.9	23	0	90.509	148530000	I3L1U7;I3L0X9;I3L3T0;P57737-3;A0A0A6YYL4;Q9Y3D7;A0A0B4J298	I3L1U7;I3L0X9;I3L3T0;P57737-3;A0A0A6YYL4;Q9Y3D7	PAM16;CORO7-PAM16	Coronin;Mitochondrial import inner membrane translocase subunit TIM16	+	0.316003	0.698297		0.690767	0.261964	0.0756499	0.107626		0.918676	0.0603359	-1.38776	1.5719		0.185926	-0.987124	0	-4.34294e-08		1	0	23.1344	22.8448	23.312	23.5183	23.5579	22.936	23.6988	23.3741	23.1663	21.5591	20.7521	21.3154	20.471	19.5738	19.4184	20.5313	20.1425
396	6	6	11	11	0	17.746	51111000	P42357;P42357-3;P42357-2;F8W0V1	P42357;P42357-3;P42357-2	HAL	Histidine ammonia-lyase		0.312223	0.265367		0.754023	0.212404	0.549513	0.818284		0.708105	0.419165	0.81587	0.855579		0.427962	0.565325	0.630613	0.419403		0.613168	0.384357	20.2174	20.8738	19.5634	19.8523	20.2559	19.8345	20.9175	19.9891	20.6847	19.9437	20.1502	20.0022	20.1946	20.6667	21.6823	20.2417	20.2537
456	5	5	45.8	30	0	17.404	392890000	P62316;K7ERG4;P62316-2;K7EJB5	P62316;K7ERG4;P62316-2	SNRPD2	Small nuclear ribonucleoprotein Sm D2		0.306293	0.0983372		0.855756	0.144732	-0.724553	0.22957		0.709624	-0.323936	0.482587	0.511271		0.649202	0.341384	1.95248	1.03337		0.101792	1.03454	19.4781	22.1484	19.9701	22.6179	19.6089	22.4622	20.2244	19.9473	22.3437	23.7711	23.0182	22.7026	23.3029	24.1695	23.4674	19.5608	19.5515
76	8	8	53.8	84	0	40.045	954030000	F8W1R7;J3KND3;G8JLA2;G3V1V0;B7Z6Z4;P60660-2;P60660;F8VPF3;G3V1Y7;F8VZU9;F8W180;F8W1I5;P14649;H0YI43;F8VXL3	F8W1R7;J3KND3;G8JLA2;G3V1V0;B7Z6Z4;P60660-2;P60660;F8VPF3;G3V1Y7;F8VZU9;F8W180	MYL6	Myosin light polypeptide 6		0.295123	0.188498		0.791191	0.184602	-0.43126	0.356774		0.702717	-0.286887	0.0357367	0.0656205		0.991173	0.0300378	1.52494	0.457533		0.386053	0.625497	24.0359	24.503	25.5274	24.87	25.479	25.8964	25.0573	24.2477	25.6467	24.1178	23.6931	23.9361	23.7007	23.9523	24.201	23.6824	19.7787
368	2	2	13.7	19	0	7.6368	137630000	P30049	P30049	ATP5D	ATP synthase subunit delta, mitochondrial	+	0.286371	0.244361		0.782612	0.195747	-0.440467	0.169473		0.748295	-0.222265	-0.246623	0.0779023		0.861289	-0.116602	1.79664	0.879598		0.158481	0.920761	20.5428	21.1328	20.7284	19.7731	22.5762	22.2353	21.9053	20.9039	20.4539	22.6342	19.8598	18.9371	20.2614	20.3784	20.0516	19.2261	19.2939
423	3	3	26.8	10	0	5.573	146390000	P53999	P53999	SUB1	Activated RNA polymerase II transcriptional coactivator p15		0.258833	0.179347		0.815522	0.167133	-0.0415497	0.044073		0.958709	-0.0314342	0.388979	0.109154		0.790918	0.169982	0	-4.34294e-08		1	0	21.6783	20.2596	21.7054	21.6638	21.7141	21.1666	21.7537	21.7332	20.9329	22.5213	21.9011	19.021	20.1517	22.4577	22.001	19.3307	19.5673
207	3	3	12.9	11	0	6.8509	105050000	I3L0E3;Q9Y2R5;E9PE17	I3L0E3;Q9Y2R5;E9PE17	hCG_1984214;MRPS17	28S ribosomal protein S17, mitochondrial	+	0.252506	0.126816		0.856806	0.145978	0.295946	0.171485		0.78083	0.179064	-0.718403	0.323692		0.620957	-0.37588	0	-4.34294e-08		1	0	20.8606	20.1578	19.7	20.0372	20.2172	20.3336	21.7255	20.2138	19.5366	22.2095	21.6024	21.7763	19.3747	22.2407	21.8176	19.5622	20.644
219	7	7	39.5	35	0	77.289	271250000	J3QRS3;P19105;O14950;J3KTJ1;P24844;P24844-2	J3QRS3;P19105;O14950	MYL12A;MYL12B	Myosin regulatory light chain 12A;Myosin regulatory light chain 12B		0.247427	0.0960426		0.881131	0.128765	-0.726377	0.489225		0.679852	-0.441124	1.78561	1.00664		0.183	0.974529	2.52505	1.39826		0.0277714	1.37091	23.0395	22.3683	25.0048	23.7814	24.2723	25.2804	23.4392	23.0755	24.6401	19.3567	20.493	19.1104	20.0304	22.3579	21.9286	18.8644	20.1234
357	13	13	21.8	40	0	22.25	245210000	P26038;E7EQR4;P35241;P15311;P35241-5;P35241-4;V9GZ54;E9PQ82;E9PNV3;P35241-3	P26038;E7EQR4;P35241;P15311;P35241-5	MSN;EZR;RDX	Moesin;Radixin;Ezrin		0.243889	0.408684		0.783004	0.194591	0.0965265	0.102507		0.911167	0.0721083	-0.775567	0.248196		0.648965	-0.346701	2.08536	1.87923		0.0249231	1.39845	22.7695	22.9874	23.4844	23.6192	23.4454	22.6188	23.2182	23.6006	23.1542	22.5069	22.5092	20.2996	19.0319	21.7135	22.2437	20.0506	20.4934
571	4	4	10.6	7	0	8.225	108320000	Q96P63;Q96P63-2	Q96P63;Q96P63-2	SERPINB12	Serpin B12		0.24342	0.114642		0.867146	0.13745	-0.314209	0.186584		0.771624	-0.19122	0.584318	0.719238		0.559387	0.426035	0.866897	0.534388		0.488	0.505429	19.0444	19.3642	20.769	19.9684	19.9667	20.9154	19.5902	19.2458	21.072	20.4847	21.5959	21.001	21.6125	21.9349	21.2872	19.9166	20.2727
201	2	2	7.3	8	0	9.0466	54243000	H3BRG4;P22695;A0A087WVZ4;H3BUE4;H3BUI9;H3BP04;H3BSJ9	H3BRG4;P22695;A0A087WVZ4;H3BUE4;H3BUI9;H3BP04;H3BSJ9	UQCRC2	Cytochrome b-c1 complex subunit 2, mitochondrial	+	0.230626	0.527346		0.783348	0.193405	-0.298063	0.563594		0.729137	-0.241382	-0.0112228	0.00736928		0.994616	-0.00748082	0	-4.34294e-08		1	0	20.7525	21.165	21.0686	21.8454	21.2104	21.5163	20.9513	21.2738	21.4527	20.8307	19.4199	20.9701	20.5161	20.4012	20.2698	21.2291	19.8624
515	7	7	18.9	17	0	23.391	161050000	Q13867;K7ESE8;J3KSD8;K7ES02;J3KS79;K7ENH5	Q13867;K7ESE8;J3KSD8;K7ES02	BLMH	Bleomycin hydrolase		0.226857	0.136297		0.864814	0.140527	-0.164069	0.0846697		0.894749	-0.0972812	1.78035	0.873731		0.211294	0.913703	1.45914	0.739069		0.269557	0.765773	19.4769	20.0992	21.0715	19.5878	20.7303	21.5023	19.7577	20.4186	21.1518	20.9109	21.073	19.8852	20.6607	23.1951	23.3543	19.754	20.1306
198	2	2	21	6	0	5.016	101630000	H0YMV8;Q71UM5;P42677;C9J1C5;Q5T4L4;C9JLI6	H0YMV8;Q71UM5;P42677;C9J1C5;Q5T4L4;C9JLI6	RPS27L;RPS27	40S ribosomal protein S27;40S ribosomal protein S27-like		0.213437	0.458883		0.796569	0.177753	0.24917	0.634662		0.746786	0.211703	-0.488377	0.238959		0.703115	-0.270566	0	-4.34294e-08		1	0	22.4642	22.3274	22.1081	22.1808	22.2951	22.3167	22.6937	22.6767	22.1697	21.6956	18.9926	20.5581	19.6485	20.2763	19.8564	20.0838	20.162
371	4	4	26.7	31	0	10.137	371500000	P31151;Q86SG5	P31151	S100A7	Protein S100-A7		0.211271	0.0509716		0.926648	0.0871461	0.125051	0.0304801		0.913029	0.0525112	1.1274	0.511729		0.429901	0.573586	3.38409	2.25883	+	0.00488889	2.08759	22.4283	21.3939	21.1841	21.6182	22.0851	21.5616	19.996	21.0957	24.5484	22.8566	20.3109	20.1686	23.0618	21.8713	21.7852	20.1493	20.5643
355	4	4	30.3	16	0	38.01	178990000	P25398	P25398	RPS12	40S ribosomal protein S12	+	0.209707	0.0815897		0.901722	0.109896	-0.458533	0.195856		0.73261	-0.241413	-0.0316461	0.00788154		0.991744	-0.013643	0	-4.34294e-08		1	0	21.4931	21.9368	21.8077	22.4833	22.4004	22.3586	20.2091	22.4612	23.1963	22.8646	22.3316	19.9581	19.7444	22.6247	22.6903	19.5709	20.6006
87	3	3	61.1	25	0	10.651	207860000	C9JJT5;G3V325;P56134-4;P56134-2;C9JU26;P56134-3;P56134	C9JJT5;G3V325;P56134-4;P56134-2;C9JU26;P56134-3;P56134	ATP5J2-PTCD1;ATP5J2	ATP synthase subunit f, mitochondrial	+	0.194883	0.479603		0.816765	0.165649	0.0910498	0.185793		0.904426	0.0767008	-1.21586	0.618813		0.388709	-0.64572	0.610093	0.24942		0.689683	0.309861	22.5564	22.8283	22.6121	22.9605	22.7432	22.6046	22.6666	22.7462	23.1687	22.581	22.2227	22.2808	22.1762	19.4035	21.8573	20.4092	19.8533
428	2	2	31.4	5	0.0054945	2.5331	70495000	Q5VTU8;P56381	Q5VTU8;P56381	ATP5EP2;ATP5E	ATP synthase subunit epsilon-like protein, mitochondrial;ATP synthase subunit epsilon, mitochondrial	+	0.191887	0.0929544		0.904153	0.1105	0.187277	0.0931762		0.888917	0.109056	0	-4.34294e-08		1	0	0	-4.34294e-08		1	0	19.916	20.5399	20.0152	20.0102	20.3429	20.1318	19.5231	19.76	21.7636	21.1018	20.08	19.4723	20.0057	19.851	20.8239	19.7758	19.7714
560	11	11	26.3	18	0	56.498	197610000	Q8WVV4;Q8WVV4-1;Q8WVV4-3	Q8WVV4;Q8WVV4-1;Q8WVV4-3	POF1B	Protein POF1B		0.156553	0.175602		0.898175	0.116996	0	-4.34294e-08		1	0	0.963494	0.430971		0.492781	0.492496	2.10733	0.569243		0.232724	0.796456	20.0454	20.1685	20.239	20.2345	19.1759	20.0905	20.4242	20.8176	19.6807	19.601	20.1837	19.7461	20.3999	19.4209	22.6005	20.0015	19.5719
284	3	3	14	16	0	42.064	118870000	P06748-2;P06748;P06748-3;E5RGW4	P06748-2;P06748;P06748-3	NPM1	Nucleophosmin		0.151049	0.0305355		0.967264	0.0566642	-1.51894	0.747085		1	-0.785601	0	-4.34294e-08		1	0	0.784564	0.265357		0.629132	0.359736	19.921	23.9795	19.7345	23.0315	22.9747	22.6388	19.5125	22.328	22.2476	20.41	20.47	20.0664	21.0578	19.1077	20.32	19.7184	22.6183
434	4	4	13.1	20	0	7.9946	133670000	P60842;E7EQG2;Q14240;Q14240-2;J3QLN6;J3KS25;J3QR64;J3KTB5;J3QL43;J3QS69;J3KT12;P60842-2;J3KT04;J3KS93;J3QQP0;E9PBH4;F8WE11;E7EMV8;J3KSN7;J3KTN0;I3L3H2;J3QKZ9;J3KSZ0;P38919	P60842;E7EQG2;Q14240;Q14240-2;J3QLN6;J3KS25;J3QR64;J3KTB5;J3QL43;J3QS69;J3KT12;P60842-2	EIF4A1;EIF4A2	Eukaryotic initiation factor 4A-I;Eukaryotic initiation factor 4A-II;Eukaryotic initiation factor 4A-II, N-terminally processed		0.146214	0.188525		0.902559	0.112769	0.123562	0.195073		0.892938	0.0993898	-0.960007	1.15014		0.364412	-0.689399	1.55622	0.957458		0.160881	0.883756	22.3197	22.9011	22.7745	22.7761	22.6786	22.6086	22.6486	23.2806	22.5047	20.8515	21.3151	21.3954	19.8272	19.9215	20.9333	18.5987	19.3239
373	17	17	54.1	50	0	87.729	605650000	P31944	P31944	CASP14	Caspase-14;Caspase-14 subunit p17, mature form;Caspase-14 subunit p10, mature form;Caspase-14 subunit p20, intermediate form;Caspase-14 subunit p8, intermediate form		0.118067	0.0295174		0.958282	0.0503382	0.944443	0.28663		0.693431	0.405333	2.10927	1.09237		0.140364	1.10556	0.896343	0.205347		0.663259	0.333643	21.8729	20.6483	21.3621	20.3645	20.0233	21.0163	20.1616	20.0684	24.0074	21.9892	22.3663	20.8179	22.561	23.6917	25.2484	22.2656	22.3378
378	8	8	18.4	39	0	19.569	196610000	P34897-3;P34897;P34897-2;G3V2Y4;H0YIZ0;G3V5L0	P34897-3;P34897;P34897-2;G3V2Y4;H0YIZ0	SHMT2	Serine hydroxymethyltransferase, mitochondrial;Serine hydroxymethyltransferase	+	0.0879065	0.220485		0.936892	0.0760817	0.306643	0.5345		0.745137	0.244741	-0.44014	0.171561		0.759824	-0.223377	0	-4.34294e-08		1	0	23.8586	23.7262	23.7036	23.1369	23.7015	23.7937	23.5553	24.0029	23.9939	22.8189	22.492	20.0725	20.5058	21.5932	21.9639	20.0843	19.6442
522	6	5	9.4	8	0	51.514	73808000	Q14574-2;Q14574	Q14574-2;Q14574	DSC3	Desmocollin-3		0.0822163	0.0560023		0.963243	0.0545597	0	-4.34294e-08		1	0	0.0195967	0.0145909		0.988575	0.0135648	1.54932	0.737164		0.236062	0.789005	20.7674	19.7638	19.9343	19.3499	20.3276	19.773	20.9388	20.2237	19.5497	20.6449	19.733	20.7372	19.8029	20.8451	20.5258	19.9222	20.36
314	2	2	13.1	4	0	3.5604	21621000	P11233;H7C3P7;P11234;P11234-3;P11234-2	P11233;H7C3P7;P11234;P11234-3;P11234-2	RALA;RALB	Ras-related protein Ral-A;Ras-related protein Ral-B		0.081653	0.0563215		0.960053	0.0544088	0.389663	0.253795		0.736827	0.242088	0	-4.34294e-08		1	0	0	-4.34294e-08		1	0	20.1339	20.0783	20.0291	20.3441	19.8332	19.1398	19.5275	19.8104	21.1482	20.4709	19.9381	19.7028	20.1581	19.2943	19.6675	19.4388	19.9103
350	3	3	6.7	6	0	6.3701	68758000	P23490	P23490	LOR	Loricrin		0.0792834	0.041894		0.951818	0.0482084	0.000539144	0.000264748		1	0.000324099	1.62646	0.974993		0.205257	0.912895	0.533127	0.320965		0.688789	0.317116	20.0556	19.866	20.6288	19.7089	20.5872	20.4905	19.7212	19.6014	21.4656	20.0905	20.0905	19.4479	20.85	23.002	20.6562	19.6078	20.3672
441	7	7	24.3	29	0	52.388	273910000	Q5T6W2;P61978-3;P61978;P61978-2;S4R457;S4R359	Q5T6W2;P61978-3;P61978;P61978-2	HNRNPK	Heterogeneous nuclear ribonucleoprotein K		0.0758527	0.0524348		0.961434	0.0506426	0.0199629	0.0125777		0.977782	0.0130961	-0.926777	2.44911		0.2672	-0.80533	2.78885	3.19664	+	0.0055	2.16537	22.4322	23.3353	23.0423	23.6126	22.7549	22.61	23.8207	22.8111	22.4055	22.8232	22.5977	23.0387	21.7316	21.9688	21.9789	19.8894	20.4533
290	16	4	45.8	38	0	41.523	422770000	Q5JP53;P07437;Q5ST81;Q9BVA1;Q13885;A0A075B736;Q5SQY0;A6NNZ2;K7ESM5;CON__ENSEMBL:ENSBTAP00000025008;Q9BUF5;Q9H4B7;G3V2A3;M0R1I1;G3V5W4;G3V2R8;G3V3R4;G3V2N6	Q5JP53;P07437;Q5ST81;Q9BVA1;Q13885	TUBB;TUBB2B;TUBB2A	Tubulin beta chain;Tubulin beta-2B chain;Tubulin beta-2A chain		0.0757694	0.249884		0.952727	0.0676428	-0.218726	0.589404		0.776695	-0.187629	-1.3502	0.529028		0.397659	-0.635797	0.36319	0.179678		0.813289	0.205352	24.1001	24.1828	24.2045	24.6915	24.3695	24.3099	24.1984	24.0604	24.4558	22.8208	21.9462	23.1518	22.5001	19.1674	22.2007	20.5344	22.5605
480	18	6	47.4	123	0	125.05	1051500000	P68371;P04350;Q13509-2;Q3ZCM7;M0QY85;M0R0X0;M0QY37;M0QX14;M0R2D3;M0QZL7;M0R278;M0QYM7;M0R2T4;M0R042;A0A075B724	P68371;P04350	TUBB4B;TUBB4A	Tubulin beta-4B chain;Tubulin beta-4A chain		0.0688629	0.229439		0.959933	0.0616169	-0.1033	0.557576		0.891971	-0.0954588	-0.780947	0.757589		0.447254	-0.529834	1.35448	2.02349		0.0983043	1.05028	25.3837	25.6332	25.7749	25.9146	25.7435	25.6502	25.7071	25.6141	25.6772	23.68	23.189	23.9834	22.8077	22.135	23.5669	23.0765	22.7742
307	6	4	53.9	29	0	12.866	249330000	Q71UI9;P0C0S5;C9J0D1;Q71UI9-4;Q71UI9-2;Q71UI9-3;C9J386	Q71UI9;P0C0S5;C9J0D1;Q71UI9-4;Q71UI9-2;Q71UI9-3;C9J386	H2AFV;H2AFZ	Histone H2A.V;Histone H2A.Z;Histone H2A		0.0631161	0.0880786		0.95515	0.0503066	0.252993	0.286892		0.776489	0.186572	-1.75664	1.1087		0.166769	-1.00664	-0.185089	0.273286		0.864378	-0.145556	22.6943	22.4893	22.7676	21.997	22.9053	22.4793	23.188	22.4068	22.5457	21.1549	23.1434	22.7146	21.351	19.8417	20.5502	21.6728	21.0987
351	4	4	32.5	22	0	8.0694	178600000	P23528;G3V1A4;E9PP50;E9PK25;E9PQB7;Q9Y281-3;Q9Y281;E9PLJ3;E9PS23	P23528;G3V1A4;E9PP50;E9PK25;E9PQB7;Q9Y281-3;Q9Y281	CFL1;CFL2	Cofilin-1;Cofilin-2		0.0553099	0.312727		0.963578	0.0515823	-0.231851	1.4197		0.745099	-0.215469	-0.511587	0.312026		0.70059	-0.306394	0.523573	0.134666		0.802336	0.21517	23.1451	23.3199	23.1945	23.3927	23.5644	23.5638	23.1903	23.2713	23.3639	20.0331	20.025	21.5499	20.4695	20.4545	19.1492	21.9487	19.1249
367	16	16	44.6	29	0	152.14	433770000	P29508;P29508-2;Q5K684;P48594;H0Y5H9;C9JZ65	P29508;P29508-2;Q5K684;P48594;H0Y5H9	SERPINB3;SERPINB4	Serpin B3;Serpin B4		0.0448233	0.0235959		0.970222	0.0274141	-0.369551	0.275343		0.726698	-0.240158	3.07545	1.14914		0.0926667	1.36167	0.178587	0.150181		0.88278	0.123736	20.4948	19.2431	19.8533	20.2653	20.055	20.514	19.01	19.8967	20.8189	21.854	21.1596	19.9834	23.1192	22.7706	26.3336	20.4878	20.6402
305	2	2	20	5	0.0018762	2.7987	42501000	P09669	P09669	COX6C	Cytochrome c oxidase subunit 6C	+	0.041193	0.141036		0.96059	0.037172	-1.20117	1.3708		1	-0.852385	0.0363808	0.0634856		0.996564	0.0303363	0	-4.34294e-08		1	0	20.8481	21.0594	20.987	21.8496	21.7673	23.0047	20.9336	20.9021	21.1824	19.5469	20.1111	20.0867	19.9272	20.0935	19.8331	20.6891	20.1011
492	9	9	77	27	0	82.779	378740000	Q01469;I6L8B7;A8MUU1	Q01469;I6L8B7	FABP5	Fatty acid-binding protein, epidermal		0.0392704	0.0271006		0.969013	0.0264232	0	-4.34294e-08		1	0	2.95492	0.837902		0.1432	1.12086	1.60766	0.878027		0.180672	0.867781	20.0094	21.0415	21.1285	19.9176	20.2034	21.2422	20.6569	20.2609	21.3794	19.5768	21.9984	20.0088	24.4697	20.6159	25.3631	19.4571	20.0668
475	28	12	75.7	372	0	323.31	6734700000	P63261;P60709;I3L3I0;I3L1U9;I3L4N8;I3L3R2;J3KT65;G5E9R0;K7EM38;E7EVS6;P63267-2;C9JUM1;C9JZR7;Q6S8J3;C9JTX5;A5A3E0;P0CG38;Q562R1;P0CG39;Q9BYX7;F8WCH0	P63261;P60709;I3L3I0;I3L1U9;I3L4N8	ACTG1;ACTB	Actin, cytoplasmic 2;Actin, cytoplasmic 2, N-terminally processed;Actin, cytoplasmic 1;Actin, cytoplasmic 1, N-terminally processed		0.0339801	0.0366295		0.967457	0.0258537	-0.33383	1.22422		0.710905	-0.295921	-0.38548	0.393875		0.713431	-0.272755	0.14086	0.185342		0.89647	0.10919	27.3424	28.0823	28.316	28.1599	28.3523	28.332	27.8651	27.8072	28.1703	26.6549	26.4908	26.9783	26.3878	25.6207	26.9589	26.3887	26.2713
540	2	2	14.2	3	0	12.079	39381000	Q6ZVX7	Q6ZVX7	NCCRP1	F-box only protein 50		0	-4.34294e-08		1	0	0.528442	0.417387		0.71387	0.343342	1.11806	0.915824		0.345231	0.712099	1.02857	0.436469		0.486126	0.511748	18.9327	19.1828	20.0111	19.6949	19.0098	20.7603	20.7037	20.1809	20.1657	20.2277	19.4725	19.8415	20.0344	21.0035	21.858	20.3224	17.6573
3	7	7	12.7	7	0	41.779	97985000	A0A075B730;A0A087X1U6;P58107;Q15149-7;Q15149-8;Q15149-9;Q15149-5;Q15149-4;Q15149-6;Q15149-3;Q15149-2;Q15149	A0A075B730;A0A087X1U6;P58107	EPPK1	Epiplakin		0	-4.34294e-08		1	0	0	-4.34294e-08		1	0	0	-4.34294e-08		1	0	2.45304	0.993692		0.0641429	1.13689	20.0515	20.6004	19.2229	20.1721	19.2639	20.0034	20.2878	20.1742	19.0203	20.3477	19.8259	20.2183	19.9914	21.0758	20.1176	20.093	18.9893
12	15	7	44.2	17	0	271.17	719210000	A0A087WV47;A0A087X079;A0A0A0MS08;A0A087X1C7;A0A0G2JNK4;A0A087WYC5;P01857;A0A0A0MS07;A0A0C4DH42;A0A087WSX4;A0A0J9YVY3;A0A0J9YVT0;A0A0C4DH37;A0A0B4J1X5;A0A0B4J1V3;A0A0B4J1V1;A0A0B4J1U9;A0A0B4J1U8;A0A087X2C0;P01763;P01767;P01766	A0A087WV47;A0A087X079;A0A0A0MS08;A0A087X1C7;A0A0G2JNK4;A0A087WYC5;P01857;A0A0A0MS07	IGHG1	Ig gamma-1 chain C region		0	-4.34294e-08		1	0	0	-4.34294e-08		1	0	-0.584822	1.3516		0.504985	-0.486432	3.25196	0.619627		0.141535	0.968181	19.6022	21.0609	19.8067	20.1503	20.9057	20.6176	20.0951	19.5945	20.3907	20.1695	20.5397	20.0445	19.7358	19.8616	19.4019	18.8046	20.07
21	6	6	71.4	10	0	323.31	444290000	A0A087WZW8;A0A087X1V9;P01834;A0A075B6H6;A0A0U1RRF4;A0A087WWV8	A0A087WZW8;A0A087X1V9;P01834;A0A075B6H6	IGKV3-11;IGKC	Ig kappa chain C region		0	-4.34294e-08		1	0	0	-4.34294e-08		1	0	0	-4.34294e-08		1	0	1.74641	0.323159		0.468627	0.542639	19.7701	19.2969	19.3562	20.5055	19.7606	19.5133	20.3506	19.4433	19.5867	19.8773	20.3946	19.8031	21.1764	19.6421	20.2708	20.9956	20.0787
26	5	5	7.6	16	0	80.945	112320000	F1T0B3;A0A087X2G1;Q92499-3;Q92499-2;Q92499	F1T0B3;A0A087X2G1;Q92499-3;Q92499-2;Q92499	DDX1	ATP-dependent RNA helicase DDX1		0	-4.34294e-08		1	0	0	-4.34294e-08		1	0	0.0257727	0.0189102		0.995065	0.0177333	1.18109	0.726496		0.338111	0.67713	20.0418	20.5906	19.905	20.0703	20.2083	20.6328	19.9639	20.2073	20.0273	21.883	20.5435	21.8841	21.3759	21.3948	21.6172	20.005	20.8657
37	2	2	9.2	3	0.0054545	2.4828	112040000	A0A0B4J1V2;A0A0J9YVU5;A0A0C4DH43;A0A0B4J2H3;P04438	A0A0B4J1V2;A0A0J9YVU5;A0A0C4DH43;A0A0B4J2H3;P04438	IGHV2-26;IGHV2-70	Ig heavy chain V-II region SESS		0	-4.34294e-08		1	0	0	-4.34294e-08		1	0	-1.36172	0.724938		0.333	-0.732213	0	-4.34294e-08		1	0	20.4979	20.4721	19.354	19.6077	19.795	19.8764	20.1971	19.2955	19.7258	20.2584	20.9996	22.9247	20.3527	19.3761	20.3687	21.2672	20.232
50	11	4	45.4	11	0	66.423	221040000	A0A0G2JN06;P01859	A0A0G2JN06;P01859	IGHG2	Ig gamma-2 chain C region		0	-4.34294e-08		1	0	0	-4.34294e-08		1	0	0	-4.34294e-08		1	0	1.58968	0.320758		0.480772	0.524258	21.1697	20.1129	19.559	20.1674	20.7097	20.1909	19.9761	19.4209	19.8602	20.0546	20.2098	20.4418	20.1306	20.7612	19.5867	19.8824	20.3808
57	26	2	74.1	3	0	8.4687	30069000	A6NCN2	A6NCN2	KRT87P	Putative keratin-87 protein		0	-4.34294e-08		1	0	0	-4.34294e-08		1	0	-0.16702	0.0890438		0.875986	-0.100189	0	-4.34294e-08		1	0	20.8227	20.3532	20.5004	19.5664	19.5201	19.6761	19.7848	19.194	19.3048	19.7197	20.3287	21.9082	20.2097	20.5777	20.6681	19.4419	19.5183
78	2	2	8.7	4	0	7.2837	58222000	C9J3L8;C9J5W0;E9PAL7;C9IZQ1;P43307-2;P43307	C9J3L8;C9J5W0;E9PAL7;C9IZQ1;P43307-2;P43307	SSR1	Translocon-associated protein subunit alpha		0	-4.34294e-08		1	0	0	-4.34294e-08		1	0	0	-4.34294e-08		1	0	2.28943	1.51948		0.0290141	1.34988	19.9007	19.8699	21.3684	20.2938	20.3242	20.903	19.8818	20.9996	20.0577	19.586	19.5586	20.3253	19.698	20.0727	20.1392	19.0809	19.0649
85	6	6	22.2	6	0	51.621	47261000	C9JEU5;C9JC84;P02679-2;P02679;C9JPQ9;C9JU00	C9JEU5;C9JC84;P02679-2;P02679	FGG	Fibrinogen gamma chain		0	-4.34294e-08		1	0	0	-4.34294e-08		1	0	0	-4.34294e-08		1	0	1.87184	0.862572		0.154438	0.931643	20.1662	19.3337	19.6969	19.948	20.069	19.6851	19.7913	19.7686	20.6422	18.8264	19.6781	20.0378	20.7256	20.2027	19.6367	20.0642	18.8175
86	4	4	21.9	4	0	14.5	45146000	C9JF17;P05090;C9JX71;F8WBT9	C9JF17;P05090;C9JX71	APOD	Apolipoprotein D		0	-4.34294e-08		1	0	0	-4.34294e-08		1	0	0.650353	0.245137		0.684737	0.317476	0.0819206	0.064907		0.93857	0.0569127	20.0846	20.1121	19.8307	20.1088	20.3966	20.3148	20.3949	20.4114	20.3325	20.9864	20.614	20.215	20.1219	23.3006	20.3439	20.3903	20.2883
160	2	2	40.8	12	0	11.369	51852000	F8W1N5;F8VZJ2;F8VNW4;F8W0W4;H0YHX9;Q13765;E9PAV3-2;E9PAV3	F8W1N5;F8VZJ2;F8VNW4;F8W0W4;H0YHX9;Q13765;E9PAV3-2;E9PAV3	NACA	Nascent polypeptide-associated complex subunit alpha;Nascent polypeptide-associated complex subunit alpha, muscle-specific form		0	-4.34294e-08		1	0	0	-4.34294e-08		1	0	0	-4.34294e-08		1	0	0.154717	0.116241		0.900136	0.104265	19.4249	19.9333	18.8349	19.8284	20.4804	19.827	20.2424	19.7858	20.3805	20.2372	19.8058	20.3329	19.5329	20.337	19.5726	19.3726	19.6866
169	2	2	7.2	7	0	6.2179	6885500	E9PIE3;Q969G5	E9PIE3;Q969G5	PRKCDBP	Protein kinase C delta-binding protein		0	-4.34294e-08		1	0	0	-4.34294e-08		1	0	0.615861	0.200337		0.71198	0.281965	0	-4.34294e-08		1	0	18.8709	21.4874	19.7287	20.5632	19.4065	20.1466	19.5655	19.0844	20.028	20.7423	20.743	17.3419	19.7381	20.0514	20.8853	19.8438	20.1397
179	5	5	12.2	13	0	11.913	89873000	H0Y8R1;F5H5I6;H0YAK1;Q12849-5;Q12849;H0YAM1	H0Y8R1;F5H5I6;H0YAK1;Q12849-5;Q12849	GRSF1	G-rich sequence factor 1	+	0	-4.34294e-08		1	0	0	-4.34294e-08		1	0	0	-4.34294e-08		1	0	2.20229	1.20594		0.0518519	1.18515	21.5303	20.0292	19.6795	19.9712	19.9595	19.893	20.4525	19.8466	19.8924	20.5344	19.9407	19.7805	20.216	20.5304	20.0741	19.2599	20.961
187	2	2	25.9	3	0	4.7523	33919000	F8WF48;F8WCJ7;Q99442	F8WF48;F8WCJ7;Q99442	SEC62	Translocation protein SEC62		0	-4.34294e-08		1	0	0	-4.34294e-08		1	0	-0.15683	0.147233		0.862899	-0.112322	0	-4.34294e-08		1	0	20.0623	19.2117	19.9949	20.5578	19.9294	19.6976	19.8842	20.0445	19.3265	20.6718	20.2512	21.3182	20.0976	20.8515	20.8215	19.9297	20.4548
188	2	2	22.5	2	0	8.0451	15416000	G3V279;P84090	G3V279;P84090	ERH	Enhancer of rudimentary homolog		0	-4.34294e-08		1	0	0	-4.34294e-08		1	0	0	-4.34294e-08		1	0	0.151814	0.229118		0.883308	0.120528	20.0322	20.5202	20.5676	20.4255	20.128	20.457	19.7235	20.0369	19.8129	19.827	20.0275	20.9218	21.3211	19.4813	20.4974	19.7289	19.5205
195	3	3	17.6	3	0	6.9362	26012000	H0YC35;P10909-3;P10909-4;P10909;P10909-5;P10909-2;H0YAS8	H0YC35;P10909-3;P10909-4;P10909;P10909-5;P10909-2;H0YAS8	CLU	Clusterin;Clusterin;Clusterin beta chain;Clusterin alpha chain		0	-4.34294e-08		1	0	0	-4.34294e-08		1	0	0.256547	0.111796		0.815569	0.140084	0.247534	0.42925		0.811851	0.198576	19.9117	20.5551	20.571	20.3872	20.4242	20.4123	20.0342	20.7175	19.5614	20.8631	20.0403	19.8153	19.7164	22.032	19.7399	19.7611	19.8787
196	5	5	10	5	0	7.0373	75178000	H0YGM0;Q9H078-4;Q9H078-2;Q9H078;Q9H078-5;Q9H078-3;F5GX99;F5H392;F5H7A5	H0YGM0;Q9H078-4;Q9H078-2;Q9H078;Q9H078-5;Q9H078-3;F5GX99	CLPB	Caseinolytic peptidase B protein homolog	+	0	-4.34294e-08		1	0	0	-4.34294e-08		1	0	-1.23955	1.0154		0.279321	-0.788039	0	-4.34294e-08		1	0	20.2448	20.1432	19.9866	19.082	20.5319	20.3075	19.9461	19.5343	19.8517	21.9706	20.3044	21.8955	19.889	20.0625	20.5003	19.0007	19.9711
197	2	2	23.5	3	0	22.221	13417000	H0YLA2;P37108	H0YLA2;P37108	SRP14	Signal recognition particle 14 kDa protein		0	-4.34294e-08		1	0	0	-4.34294e-08		1	0	0	-4.34294e-08		1	0	-0.122609	0.0819591		0.921941	-0.0802003	20.0856	20.2298	20.2428	19.7613	20.5803	18.7056	19.4176	20.719	20.1765	20.0436	19.0152	19.8905	19.722	19.3457	20.3372	19.7144	20.1388
215	3	3	14	5	0	10.13	59078000	J3QLS3;Q9Y2R9;J3QQS1;J3QKW2;J3KSI8	J3QLS3;Q9Y2R9;J3QQS1;J3QKW2	MRPS7	28S ribosomal protein S7, mitochondrial	+	0	-4.34294e-08		1	0	0	-4.34294e-08		1	0	-0.472954	0.2728		0.70792	-0.279015	2.1406	1.8191		0.0253125	1.40334	20.3178	20.6837	20.1934	20.3351	19.5806	19.3224	20.7676	19.6182	20.1039	21.6721	19.8952	20.4642	21.088	19.9631	19.5616	19.6549	20.1496
225	2	2	27.2	2	0	4.0337	18474000	M0QZK8;O75223;H7BZK5;B8ZZK2;O75223-3	M0QZK8;O75223;H7BZK5;B8ZZK2;O75223-3	GGCT	Gamma-glutamylcyclotransferase		0	-4.34294e-08		1	0	0	-4.34294e-08		1	0	-0.270154	0.155445		0.795736	-0.163704	0	-4.34294e-08		1	0	19.6096	19.9364	20.05	19.8515	19.9325	20.1397	20.1129	20.2253	19.3941	19.8817	21.3241	21.2994	20.5906	19.7864	21.3177	21.6151	20.2503
228	2	2	18.1	4	0	3.6427	32280000	M0R3C3;Q9NZ01;M0QXM3;Q9NZ01-2	M0R3C3;Q9NZ01;M0QXM3;Q9NZ01-2	TECR	Very-long-chain enoyl-CoA reductase		0	-4.34294e-08		1	0	0	-4.34294e-08		1	0	-0.158613	0.101425		0.876757	-0.101553	0	-4.34294e-08		1	0	19.3961	19.9263	19.525	20.1006	20.2153	19.9708	21.2647	19.9488	20.559	19.7962	20.6285	21.2849	20.9024	20.6233	19.7079	20.6016	20.2504
234	7	2	12.3	3	0	3.9016	47931000	O43390-4;O43390;O43390-2;B4DT28;O43390-3	O43390-4;O43390;O43390-2;B4DT28;O43390-3	HNRNPR	Heterogeneous nuclear ribonucleoprotein R		0	-4.34294e-08		1	0	0	-4.34294e-08		1	0	-0.597663	0.598696		0.553696	-0.413111	0	-4.34294e-08		1	0	20.6287	20.0798	20.6786	20.236	20.0467	20.6725	20.676	20.3549	19.6757	20.5089	20.6949	19.4413	19.5137	19.3045	20.0339	20.6202	20.3429
236	3	3	11	4	0	4.4028	20005000	O43809;H3BND3;H3BV41	O43809;H3BND3	NUDT21	Cleavage and polyadenylation specificity factor subunit 5		0	-4.34294e-08		1	0	0	-4.34294e-08		1	0	0	-4.34294e-08		1	0	-0.703557	0.509205		0.560863	-0.438322	20.5464	19.2827	19.132	19.706	21.4372	20.5706	20.0286	19.3341	20.1912	21.0985	19.511	19.7954	20.2189	20.1358	19.7004	21.4432	19.9995
237	4	4	13.3	5	0	5.8499	73642000	O60884	O60884	DNAJA2	DnaJ homolog subfamily A member 2		0	-4.34294e-08		1	0	0	-4.34294e-08		1	0	0.545066	0.209505		0.712449	0.271485	0.42951	0.194473		0.786	0.232455	20.0043	20.233	20.073	19.3606	21.1749	20.4139	19.2829	19.7517	20.7167	22.1088	20.5005	19.6855	19.884	22.0509	21.9952	19.2535	20.0506
248	3	3	16.5	3	0	11.709	23361000	O95274	O95274	LYPD3	Ly6/PLAUR domain-containing protein 3		0	-4.34294e-08		1	0	0	-4.34294e-08		1	0	0	-4.34294e-08		1	0	0.510257	0.194312		0.755293	0.254136	20.344	20.3461	20.5674	19.3016	19.4949	19.725	19.6551	19.9063	20.8207	20.3378	20.0898	20.0093	19.9591	19.6898	19.4047	20.6275	19.3327
251	3	3	11.3	4	0	35.004	30887000	P00367-3;P00367;P00367-2;P49448	P00367-3;P00367;P00367-2;P49448	GLUD1;GLUD2	Glutamate dehydrogenase 1, mitochondrial;Glutamate dehydrogenase 2, mitochondrial	+	0	-4.34294e-08		1	0	0	-4.34294e-08		1	0	0	-4.34294e-08		1	0	1.29697	0.542448		0.38	0.630758	19.2667	20.7009	21.0679	20.1713	19.7052	19.5772	20.7124	19.449	19.8825	20.5891	19.8232	20.1259	20.0745	19.6441	21.31	19.6221	20.5681
256	5	5	19.8	6	0	10.842	64202000	P01876;A0A0G2JMB2;A0A075B6N7;P01877	P01876;A0A0G2JMB2;A0A075B6N7;P01877	IGHA1;IGHA2	Ig alpha-1 chain C region;Ig alpha-2 chain C region		0	-4.34294e-08		1	0	0	-4.34294e-08		1	0	0	-4.34294e-08		1	0	-0.163659	0.0388062		0.933411	-0.0672921	19.911	19.7816	20.4885	19.813	19.7892	19.9924	20.8528	20.827	19.0215	20.4424	20.3806	19.7068	19.6438	19.8634	20.5839	22.4002	22.5206
258	11	11	23	15	0	45.787	133060000	Q3BDU5;P02545-2;P02545-6;P02545-3;P02545;Q5TCI8;P02545-5;P02545-4;H0YAB0	Q3BDU5;P02545-2;P02545-6;P02545-3;P02545;Q5TCI8;P02545-5;P02545-4;H0YAB0	LMNA	Prelamin-A/C;Lamin-A/C		0	-4.34294e-08		1	0	0	-4.34294e-08		1	0	0.0326068	0.0119717		0.994201	0.0171688	1.87974	0.724633		0.186689	0.859414	19.7661	20.6809	19.4105	19.0386	20.1727	19.8835	19.8227	20.8935	19.2587	21.1048	19.8521	19.9603	19.1823	19.946	21.8867	20.1586	21.0783
259	4	4	5.6	3	0	5.4397	19205000	P02671-2;P02671;A0A087WUA0	P02671-2;P02671;A0A087WUA0	FGA	Fibrinogen alpha chain;Fibrinopeptide A;Fibrinogen alpha chain		0	-4.34294e-08		1	0	0	-4.34294e-08		1	0	0	-4.34294e-08		1	0	-0.16699	0.0664612		0.913763	-0.0890136	18.9823	19.2452	20.5489	20.7635	21.0047	20.2968	20.2552	19.7332	19.6966	19.7468	20.2124	19.9234	19.78	20.3949	20.2313	20.0863	20.8586
260	7	7	22	7	0	126.35	3043400000	P02675;D6REL8;CON__P02676	P02675;D6REL8	FGB	Fibrinogen beta chain;Fibrinopeptide B;Fibrinogen beta chain		0	-4.34294e-08		1	0	0	-4.34294e-08		1	0	0	-4.34294e-08		1	0	0.667653	0.179195		0.722306	0.276309	20.2375	19.0128	20.3918	19.8609	19.2387	20.183	19.8779	20.8212	19.5294	20.0379	19.7006	19.4364	20.5499	19.4685	19.5323	19.9085	20.1544
262	4	4	6.7	3	0	16.533	18146000	P02787;C9JVG0	P02787	TF	Serotransferrin		0	-4.34294e-08		1	0	0	-4.34294e-08		1	0	0	-4.34294e-08		1	0	0.981417	0.650875		0.416716	0.583558	19.6487	20.7483	19.9832	19.704	19.0986	19.1046	19.9639	21.4836	19.2419	19.9609	20.1392	20.7108	19.8582	19.8249	19.5575	20.2499	19.5063
299	8	8	22.2	10	0	16.426	204300000	P08621;P08621-2;P08621-3;P08621-4;M0QYR1	P08621;P08621-2;P08621-3;P08621-4	SNRNP70	U1 small nuclear ribonucleoprotein 70 kDa		0	-4.34294e-08		1	0	0	-4.34294e-08		1	0	-0.769216	0.843319		0.442991	-0.540393	0.972037	0.51847		0.477262	0.53317	19.1303	20.1219	21.05	20.0091	19.7473	20.8937	19.1511	19.84	19.8891	22.8723	21.8336	23.1716	22.101	21.7298	21.7392	19.6697	20.8745
302	2	2	14.8	2	0	4.1282	14280000	P09211;A0A087X243;A8MX94	P09211;A0A087X243;A8MX94	GSTP1	Glutathione S-transferase P		0	-4.34294e-08		1	0	0	-4.34294e-08		1	0	0.305096	0.194513		0.763582	0.190441	0	-4.34294e-08		1	0	20.2048	20.119	19.851	19.506	19.7487	19.0783	19.552	20.356	21.162	19.3307	19.3136	20.9201	19.96	19.8057	20.714	19.5153	19.7641
308	5	5	25.8	21	0	35.768	354300000	P0DN76;Q01081-2;Q01081;Q01081-4;M0QYK5;M0R2N4;Q01081-3;Q8WU68-3;Q8WU68-2;Q8WU68;K7EJH3;K7EJM7	P0DN76;Q01081-2;Q01081;Q01081-4	U2AF1	Splicing factor U2AF 35 kDa subunit		0	-4.34294e-08		1	0	0	-4.34294e-08		1	0	-0.669551	1.30871		0.439172	-0.540108	1.61727	0.397657		0.405484	0.594632	20.7397	19.5877	19.5828	19.7104	20.2485	20.1952	19.8673	19.6139	20.1143	23.0421	23.5559	23.5679	22.524	23.0483	22.5849	23.5282	20.0776
344	4	4	46.1	4	0	50.247	155250000	P22528;P35321	P22528;P35321	SPRR1B;SPRR1A	Cornifin-B;Cornifin-A		0	-4.34294e-08		1	0	0	-4.34294e-08		1	0	2.69711	2.26684		0.0413333	1.80717	0	-4.34294e-08		1	0	19.9525	19.6429	20.8493	20.0003	19.9914	20.3325	20.1495	19.997	20.0574	19.7217	19.9268	20.7189	22.6344	22.2606	23.5637	19.9095	20.1064
345	3	3	61.1	12	0	8.8169	101890000	P22531;Q96RM1;P35326;P35325;P22532;Q9BYE4	P22531;Q96RM1;P35326;P35325;P22532;Q9BYE4	SPRR2E;SPRR2F;SPRR2A;SPRR2B;SPRR2D;SPRR2G	Small proline-rich protein 2E;Small proline-rich protein 2F;Small proline-rich protein 2A;Small proline-rich protein 2B;Small proline-rich protein 2D;Small proline-rich protein 2G		0	-4.34294e-08		1	0	0	-4.34294e-08		1	0	1.67497	1.69065		0.131333	1.15542	0.0955168	0.0433182		0.941626	0.0545155	19.5351	20.0231	19.9087	19.9125	19.4154	21.1894	19.1961	20.2313	19.9657	20.9462	19.8251	20.2307	22.2566	21.3969	22.3733	21.0289	21.0397
372	3	3	9.7	7	0	10.644	65302000	P31689-2;P31689	P31689-2;P31689	DNAJA1	DnaJ homolog subfamily A member 1		0	-4.34294e-08		1	0	0	-4.34294e-08		1	0	-0.95554	0.939991		0.390769	-0.647636	0.976334	1.2814		0.309304	0.719313	20.1705	19.7054	20.1869	19.6366	21.1404	20.0951	20.0821	19.8532	20.0266	21.2781	21.0929	21.476	20.3484	19.5153	21.1166	20.4789	19.3836
384	11	4	5.6	6	0	14.345	71135000	P35580;P35580-5;P35580-2;P35580-3;P35580-4	P35580;P35580-5;P35580-2;P35580-3;P35580-4	MYH10	Myosin-10		0	-4.34294e-08		1	0	0	-4.34294e-08		1	0	-1.38867	2.54837		0.129263	-1.14537	0.117659	0.0482062		0.933406	0.0640672	20.6243	20.0646	20.705	20.2993	20.7607	20.3295	19.2846	19.6345	19.7923	21.3086	21.1953	21.6506	19.6713	20.1599	20.1574	19.7545	20.3885
407	2	2	9	5	0	5.7411	22294000	P48651-3;P48651-2;P48651	P48651-3;P48651-2;P48651	PTDSS1	Phosphatidylserine synthase 1		0	-4.34294e-08		1	0	0	-4.34294e-08		1	0	-0.410104	0.344898		0.711823	-0.274751	0	-4.34294e-08		1	0	21.1422	19.848	20.1737	18.8632	19.8108	19.6729	20.0785	20.2238	19.4494	20.8352	20.0058	20.2383	19.5701	19.4784	20.8005	20.2877	19.5933
409	2	2	6.2	6	0	3.1305	41983000	P49406;S4R455;S4R3W9;A0A0A0MRF4	P49406;S4R455;S4R3W9;A0A0A0MRF4	MRPL19	39S ribosomal protein L19, mitochondrial	+	0	-4.34294e-08		1	0	0	-4.34294e-08		1	0	0.355547	0.226861		0.757113	0.220401	0	-4.34294e-08		1	0	19.4949	19.7812	19.8662	20.0468	19.8782	19.8673	21.3447	20.6315	20.6515	19.4065	21.1288	19.4113	20.6401	20.4573	19.9158	19.401	18.9716
411	2	2	25.6	2	0.0018975	2.9689	39315000	P49458;E9PE20;P49458-2	P49458;E9PE20;P49458-2	SRP9	Signal recognition particle 9 kDa protein		0	-4.34294e-08		1	0	0	-4.34294e-08		1	0	0.335874	0.539282		0.72023	0.263448	0	-4.34294e-08		1	0	19.8747	19.7782	19.8923	19.0221	19.7843	19.4162	19.9498	20.0002	19.8784	19.7433	20.1038	19.7055	20.0013	20.6701	19.8888	19.9683	19.1991
414	4	3	21.2	7	0	6.0153	97486000	P51153;A0A087WWB9;P61026;H0YLJ8;H0YL94;H0YMN7;A0A087WTI1;H0YNE9;P62820-3;Q92930;P61006-2;P61006;P59190-2;P59190	P51153;A0A087WWB9;P61026	RAB13;RAB10	Ras-related protein Rab-13;Ras-related protein Rab-10		0	-4.34294e-08		1	0	0	-4.34294e-08		1	0	-2.5812	2.25859		0.031	-1.75142	0	-4.34294e-08		1	0	20.6891	19.2506	19.3103	20.0419	19.1632	20.5263	19.8593	20.2571	21.1104	22.2434	21.8034	22.448	19.9942	18.7162	20.0407	20.0319	20.164
415	2	2	8	3	0	3.1596	42346000	V9GYL9;P51398-2;P51398-3;P51398;V9GZ03;V9GYJ9	V9GYL9;P51398-2;P51398-3;P51398;V9GZ03;V9GYJ9	DAP3	28S ribosomal protein S29, mitochondrial	+	0	-4.34294e-08		1	0	0	-4.34294e-08		1	0	-0.51263	0.367436		0.676927	-0.323775	0	-4.34294e-08		1	0	20.4451	20.4883	20.4657	19.8638	20.4232	20.2079	19.803	20.1719	19.7403	19.8842	19.2057	21.0981	19.5941	19.2116	19.8443	19.5741	21.1129
416	3	3	23.1	5	0	7.2799	30421000	P51571;A6NLM8	P51571;A6NLM8	SSR4	Translocon-associated protein subunit delta		0	-4.34294e-08		1	0	0	-4.34294e-08		1	0	0	-4.34294e-08		1	0	1.03317	0.61736		0.409466	0.589768	19.1112	19.9296	20.0684	19.6752	20.4074	20.4606	20.1192	20.2206	20.5805	20.5176	19.9884	20.612	19.0544	20.2196	19.9368	19.6824	19.497
433	3	3	37.5	10	0	6.8785	86684000	P60468;S4R3B5	P60468	SEC61B	Protein transport protein Sec61 subunit beta		0	-4.34294e-08		1	0	0	-4.34294e-08		1	0	0	-4.34294e-08		1	0	1.27472	0.540553		0.383558	0.624485	20.1466	19.6654	20.6247	20.608	19.478	20.0631	19.6113	20.437	19.9533	19.8569	20.1733	19.7157	19.3747	20.5903	19.3055	19.2318	19.2838
454	2	2	24.4	13	0	35.539	106420000	P62306	P62306	SNRPF	Small nuclear ribonucleoprotein F		0	-4.34294e-08		1	0	0	-4.34294e-08		1	0	0.446994	0.403773		0.695741	0.304252	0.977104	0.574672		0.453171	0.556159	21.2766	20.5224	20.0972	20.3686	20.6527	20.3269	19.2957	19.5726	19.7883	21.2788	20.8294	20.9245	21.1055	22.349	20.9192	19.6447	19.8273
455	4	4	54.6	21	0	89.959	293620000	P62314;J3QLI9;J3QLR7	P62314;J3QLI9	SNRPD1	Small nuclear ribonucleoprotein Sm D1		0	-4.34294e-08		1	0	0	-4.34294e-08		1	0	0.254567	0.289925		0.76544	0.187874	0.792314	0.308975		0.61524	0.387252	19.5131	20.4158	20.6364	20.5036	20.6878	20.1236	19.4714	19.3102	20.252	23.7341	22.9183	22.8055	23.1941	23.8091	23.2184	20.1147	19.6794
473	3	3	51.7	3	0	4.5735	22740000	P63167;F8VXL2;F8VRV5;F8VXI7;Q96FJ2	P63167;F8VXL2;F8VRV5	DYNLL1	Dynein light chain 1, cytoplasmic		0	-4.34294e-08		1	0	0	-4.34294e-08		1	0	0	-4.34294e-08		1	0	0.219021	0.156614		0.863137	0.143746	20.3239	20.8145	20.158	20.9933	19.8738	20.687	19.8381	20.9618	20.617	19.8559	20.6205	19.0381	19.8104	20.3065	20.2395	20.2006	19.3683
487	3	3	6.9	4	0	7.8964	39377000	P83111;P83111-2	P83111	LACTB	Serine beta-lactamase-like protein LACTB, mitochondrial	+	0	-4.34294e-08		1	0	0	-4.34294e-08		1	0	-1.74173	2.15017		0.0872	-1.29708	0	-4.34294e-08		1	0	19.6092	19.8254	20.0197	20.1054	20.3194	20.6242	19.9819	20.7335	20.6257	20.9507	20.6751	21.4896	18.8518	19.6993	19.3392	19.8713	19.3058
497	8	8	34	34	0	111.04	604330000	Q07021;I3L3Q7;I3L3B0	Q07021;I3L3Q7;I3L3B0	C1QBP	Complement component 1 Q subcomponent-binding protein, mitochondrial	+	0	-4.34294e-08		1	0	0	-4.34294e-08		1	0	0	-4.34294e-08		1	0	4.42196	1.49824		0.012	1.86905	20.8583	19.7118	20.8995	20.0447	19.8299	19.9351	19.4327	20.3232	19.1061	20.1076	20.1156	19.7722	20.519	19.8363	19.7729	20.0477	20.2544
507	7	7	10.4	7	0	32.95	143340000	Q12797-10;Q12797;E5RHK2;A0A087WW51	Q12797-10;Q12797	ASPH	Aspartyl/asparaginyl beta-hydroxylase		0	-4.34294e-08		1	0	0	-4.34294e-08		1	0	-1.44899	1.10521		0.210703	-0.896374	1.08751	0.615597		0.400645	0.606411	19.8405	20.5083	20.4714	19.5158	20.6663	20.7066	19.4586	20.8483	20.1503	22.1618	21.7147	23.2743	21.5681	21.0586	20.1771	21.22	19.1465
511	5	5	22.5	10	0	20.492	130540000	Q13268;C9JZP6;Q13268-2;H0YJG9;H0YJP4	Q13268;C9JZP6;Q13268-2	DHRS2	Dehydrogenase/reductase SDR family member 2, mitochondrial		0	-4.34294e-08		1	0	0	-4.34294e-08		1	0	0	-4.34294e-08		1	0	-0.24306	0.290896		0.818887	-0.181664	20.2183	18.9107	19.925	19.73	19.921	19.8708	20.5226	19.2846	20.3734	20.2615	19.5254	20.3262	20.3491	20.5397	20.1236	23.6791	23.338
523	5	5	5.2	9	0	7.845	44971000	Q14764;H3BP76;H3BUK7;H3BNF6;H3BRL2;H3BQK6;H3BPZ2;H3BNF2;H3BUP3;H3BQE7	Q14764	MVP	Major vault protein		0	-4.34294e-08		1	0	0	-4.34294e-08		1	0	0.523969	0.74034		0.58795	0.395555	1.19375	1.72213		0.157009	0.908883	19.1795	19.2682	19.6509	20.6783	20.215	20.7831	20.6321	19.9244	19.2972	20.6306	20.3663	19.5893	20.6483	20.6157	20.8941	19.2749	19.4332
524	3	3	22.1	4	0	7.4488	75969000	Q15388	Q15388	TOMM20	Mitochondrial import receptor subunit TOM20 homolog	+	0	-4.34294e-08		1	0	0	-4.34294e-08		1	0	-0.736677	0.420833		0.55498	-0.421855	0.592137	0.23131		0.700533	0.295467	20.1777	18.4936	19.7583	19.4426	20.1973	19.7039	20.0054	20.4459	19.3154	20.3176	19.3292	21.8125	19.3723	19.9084	19.9685	20.2449	19.2755
525	2	2	14.1	2	0.0086957	2.0795	32268000	Q15828	Q15828	CST6	Cystatin-M		0	-4.34294e-08		1	0	0	-4.34294e-08		1	0	-0.7869	0.552114		0.506152	-0.482436	0.172073	0.0849597		0.902541	0.100173	19.8623	19.3026	19.8487	19.9485	19.4086	19.3113	19.6283	19.9197	20.3953	20.7468	19.3262	21.1831	20.19	19.2171	19.4883	19.8707	19.7639
526	4	4	14.7	5	0	11.961	30578000	Q16610-2;Q16610;Q16610-4;Q16610-3	Q16610-2;Q16610;Q16610-4;Q16610-3	ECM1	Extracellular matrix protein 1		0	-4.34294e-08		1	0	0	-4.34294e-08		1	0	0.0252832	0.0208589		0.998007	0.0180075	0	-4.34294e-08		1	0	20.2344	20.5275	19.6794	19.9847	21.0514	18.942	19.7762	20.3332	20.1519	20.3564	20.0785	20.3945	19.5863	20.9352	20.3837	20.4298	19.8183
531	3	3	16.3	3	0	26.053	81858000	Q53RT3	Q53RT3	ASPRV1	Retroviral-like aspartic protease 1		0	-4.34294e-08		1	0	0	-4.34294e-08		1	0	1.35638	0.429878		0.43297	0.577365	0	-4.34294e-08		1	0	20.2654	20.2842	19.8094	19.5427	20.7305	20.2183	19.2596	19.7754	20.4107	20.5331	18.9851	20.6379	20.1541	20.1849	23.8862	19.5495	20.8569
554	3	3	17	6	0	4.7558	61103000	Q8N983-4;H0Y6Y8;B1AL05;Q8N983-3;Q8N983-2;Q8N983;Q8N983-6;Q8N983-7;M0R051;H0YBU8	Q8N983-4;H0Y6Y8;B1AL05;Q8N983-3;Q8N983-2;Q8N983;Q8N983-6;Q8N983-7	MRPL43	39S ribosomal protein L43, mitochondrial	+	0	-4.34294e-08		1	0	0	-4.34294e-08		1	0	-0.0720196	0.0434919		0.97159	-0.0460213	0	-4.34294e-08		1	0	19.9089	19.5804	19.8295	20.729	19.5981	19.8137	20.3971	19.7931	19.6091	20.112	20.6945	20.5993	19.3446	21.0951	20.75	20.2315	20.6182
563	2	2	8.5	2	0	4.0584	26101000	Q92820	Q92820	GGH	Gamma-glutamyl hydrolase		0	-4.34294e-08		1	0	0	-4.34294e-08		1	0	0	-4.34294e-08		1	0	0.702141	0.866303		0.486818	0.50989	19.5031	18.3874	20.6188	19.2674	20.3321	20.3118	20.2095	19.9652	19.379	19.3734	19.7181	19.6207	20.1453	20.6206	20.2465	19.6805	20.4037
573	5	5	10.8	10	0	6.9789	62514000	Q96QA5;J3KRG2	Q96QA5;J3KRG2	GSDMA	Gasdermin-A		0	-4.34294e-08		1	0	0	-4.34294e-08		1	0	1.2307	1.18128		0.255574	0.826076	0	-4.34294e-08		1	0	20.023	20.0695	19.5927	19.9242	19.8864	20.0054	19.4638	19.3324	19.4469	20.5116	20.7664	19.6342	20.8605	21.7104	22.0333	19.5777	19.5753
581	3	3	31.7	3	0	5.8752	38661000	Q9HCY8	Q9HCY8	S100A14	Protein S100-A14		0	-4.34294e-08		1	0	0	-4.34294e-08		1	0	0.21783	0.860366		0.766918	0.194888	0.288084	0.154374		0.837024	0.16969	19.7506	19.5245	20.4031	20.1222	20.0615	19.9117	20.2073	19.5159	19.8629	19.7947	19.97	20.1873	20.1709	20.2638	20.1709	20.0238	19.7654
588	3	3	6.1	5	0	5.991	41249000	Q9P258	Q9P258	RCC2	Protein RCC2		0	-4.34294e-08		1	0	0	-4.34294e-08		1	0	-0.66153	1.19167		0.444496	-0.524627	0	-4.34294e-08		1	0	20.3527	20.2219	19.8941	20.4895	18.901	19.8983	19.6303	19.9979	19.618	20.6647	20.3816	21.0926	19.8254	19.9699	20.3591	19.7063	20.6956
589	3	3	14.5	3	0	19.256	49972000	Q9UBS4	Q9UBS4	DNAJB11	DnaJ homolog subfamily B member 11		0	-4.34294e-08		1	0	0	-4.34294e-08		1	0	0	-4.34294e-08		1	0	1.62562	0.789537		0.201048	0.833479	20.154	19.9634	19.9465	20.2319	19.8055	21.3955	19.525	20.2253	20.2765	18.9349	19.6065	19.9094	19.4962	20.8442	19.8106	20.585	19.7671
595	2	2	5.2	8	0	3.8671	48940000	Q9Y285-2;Q9Y285;K7EK06;K7ER16;K7ER00	Q9Y285-2;Q9Y285;K7EK06;K7ER16;K7ER00	FARSA	Phenylalanine--tRNA ligase alpha subunit		0	-4.34294e-08		1	0	0	-4.34294e-08		1	0	0.676964	0.647958		0.531223	0.459849	0	-4.34294e-08		1	0	19.9756	21.1639	19.9317	19.1055	19.1801	19.7439	20.74	19.9973	19.8509	20.3217	18.9184	19.4387	20.4737	19.7668	20.4692	20.8315	20.2474
605	3	3	16.3	6	0	6.3667	67232000	Q9Y676;A0A0G2JIC6	Q9Y676;A0A0G2JIC6	MRPS18B	28S ribosomal protein S18b, mitochondrial	+	0	-4.34294e-08		1	0	0	-4.34294e-08		1	0	-0.97269	0.955193		0.381918	-0.658706	0	-4.34294e-08		1	0	20.3319	19.186	20.7409	20.0217	20.1113	20.2471	18.7804	20.0386	20.3291	21.3381	21.0664	21.1603	19.7246	19.7669	21.1552	20.8322	20.0815
293	2	2	8.6	2	0.005425	2.4438	13082000	P07858;R4GMQ5	P07858;R4GMQ5	CTSB	Cathepsin B;Cathepsin B light chain;Cathepsin B heavy chain		0	-4.34294e-08		1	0	-0.196904	0.135142		0.875406	-0.128083	0	-4.34294e-08		1	0	0	-4.34294e-08		1	0	19.5696	19.9248	19.2998	20.561	19.2086	20.8645	20.0666	20.2831	19.6936	20.2491	19.6674	20.1572	19.6708	19.7087	19.5699	20.4364	21.2812
375	6	5	32.8	6	0	6.1788	79903000	P32119;A6NIW5;P32119-2	P32119	PRDX2	Peroxiredoxin-2	+	0	-4.34294e-08		1	0	-0.563047	0.432647		0.703589	-0.361619	0	-4.34294e-08		1	0	1.66081	0.986764		0.153234	0.928312	20.2292	20.2851	19.8367	20.9306	19.7566	21.4951	20.5301	19.772	20.1911	20.4123	20.3497	19.3516	20.0208	19.4725	19.5311	19.0107	20.8684
217	2	2	15.4	2	0	4.059	9956900	J3QR48;Q14974	J3QR48;Q14974	KPNB1	Importin subunit beta-1		0	-4.34294e-08		1	0	-0.733643	0.572831		0.67816	-0.467325	0	-4.34294e-08		1	0	0	-4.34294e-08		1	0	19.6531	19.3166	19.8144	21.7006	20.0071	20.4947	20.4181	19.5027	20.0807	20.114	19.1601	20.308	20.0265	19.5208	19.9956	19.9122	19.3174
544	2	2	16	2	0	31.458	7333700	Q86SG7;C9JBA4;C9J4J0;Q86SG7-2	Q86SG7;C9JBA4;C9J4J0;Q86SG7-2	LYG2	Lysozyme g-like protein 2		0	-4.34294e-08		1	0	-0.778444	0.264545		0.706531	-0.357931	0	-4.34294e-08		1	0	0	-4.34294e-08		1	0	20.5599	20.3569	18.9888	19.7281	19.9079	22.7628	19.1953	21.2888	19.5793	19.325	19.5325	20.2792	20.121	20.2122	20.353	19.7521	19.5096
287	2	2	13.6	5	0	3.8992	14230000	P07305-2;P07305	P07305-2;P07305	H1F0	Histone H1.0;Histone H1.0, N-terminally processed		0	-4.34294e-08		1	0	-0.929774	0.561318		0.686865	-0.535871	0	-4.34294e-08		1	0	0	-4.34294e-08		1	0	20.145	19.225	20.8186	20.0323	20.4192	22.0826	19.8897	19.2689	20.5862	19.6886	19.3167	20.291	20.2989	19.7334	20.2764	19.1444	19.554
264	5	5	17.3	15	0	33.799	96060000	P04083;Q5T3N1;Q5T3N0	P04083;Q5T3N1	ANXA1	Annexin A1;Annexin		0	-4.34294e-08		1	0	-0.94573	0.959481		0.854564	-0.647099	0.44422	0.248285		0.721744	0.260037	0.369253	0.110359		0.840032	0.167021	20.3401	20.782	20.5052	21.1775	20.2315	21.434	19.6961	20.5643	19.7454	19.9461	21.8223	20.8103	22.1996	21.0018	20.7099	19.9178	20.6807
577	2	2	20.4	2	0	5.6562	12422000	Q9BYR6	Q9BYR6	KRTAP3-3	Keratin-associated protein 3-3		0	-4.34294e-08		1	0	-0.958737	0.291841		0.692471	-0.411585	0	-4.34294e-08		1	0	0	-4.34294e-08		1	0	20.4291	19.2131	19.3853	19.5606	20.2939	23.4916	19.0512	20.5824	20.8362	19.6292	20.8272	20.1165	19.5608	19.9203	19.4758	19.8151	19.6198
559	6	6	9.5	6	0	9.1304	40023000	Q8TF66;Q8TF66-2	Q8TF66;Q8TF66-2	LRRC15	Leucine-rich repeat-containing protein 15		0	-4.34294e-08		1	0	-1.03974	0.436632		0.657667	-0.514583	-1.13822	0.712975		0.378595	-0.658168	0	-4.34294e-08		1	0	19.0123	19.7715	19.2137	20.447	19.7837	22.9321	20.4964	19.3312	20.2159	20.1213	20.293	22.2348	19.5325	19.4215	20.2804	19.8441	19.7327
337	5	5	23.2	5	0	9.6935	37633000	P17931;G3V3R6	P17931;G3V3R6	LGALS3	Galectin-3;Galectin		0	-4.34294e-08		1	0	-1.0584	0.444829		0.678462	-0.523329	0.282077	0.138018		0.789206	0.160701	0.56163	0.48117		0.623594	0.372637	19.5051	20.3665	19.8634	20.5338	19.8958	23.0622	19.4499	20.5301	20.3366	19.157	19.7523	21.2587	19.5113	20.9106	20.5923	20.3271	19.5753
149	2	2	14.5	1	0.0019011	2.9717	16751000	D6R956;P09936;D6R974;D6RE83	D6R956;P09936;D6R974;D6RE83	UCHL1	Ubiquitin carboxyl-terminal hydrolase;Ubiquitin carboxyl-terminal hydrolase isozyme L1		0	-4.34294e-08		1	0	-1.25686	1.16965		1	-0.834976	0	-4.34294e-08		1	0	0	-4.34294e-08		1	0	20.4569	19.7257	19.4979	21.9785	20.601	20.4236	19.9534	19.732	19.5471	19.1878	19.1433	19.767	20.0065	20.1375	19.4694	20.3189	19.0103
513	4	4	8.2	5	0	11.873	110870000	Q13724-2;Q13724;C9J8D4;C9JDQ1	Q13724-2;Q13724;C9J8D4	MOGS	Mannosyl-oligosaccharide glucosidase		0	-4.34294e-08		1	0	-1.56964	1.73837		1	-1.11524	-1.36148	1.22371		0.205158	-0.894135	0	-4.34294e-08		1	0	19.9132	19.0258	19.9847	21.9403	22.0216	21.9509	20.8756	20.7363	19.592	21.6986	21.6963	22.7947	21.1318	21.0154	19.958	19.826	20.6844
366	9	9	27	9	0	30.439	30363000	P28838-2;P28838;H0Y9Q1	P28838-2;P28838;H0Y9Q1	LAP3	Cytosol aminopeptidase		0	-4.34294e-08		1	0	-1.82409	0.469047		0.837294	-0.679681	0	-4.34294e-08		1	0	0	-4.34294e-08		1	0	19.5446	19.9244	20.681	19.6895	19.8668	24.6635	18.7521	19.8409	20.1544	20.4772	19.4146	20.6733	21.0117	20.7089	19.804	20.3502	19.7263
536	6	6	24.9	12	0	17.944	168510000	Q5VU13	Q5VU13	VSIG8	V-set and immunoglobulin domain-containing protein 8		0	-4.34294e-08		1	0	-1.92017	0.322854		0.74471	-0.558017	-0.283763	0.064728		0.866036	-0.112336	0	-4.34294e-08		1	0	19.8833	20.7642	19.944	19.2309	20.4165	27.0386	19.8328	20.4882	20.6045	19.244	18.8344	23.4778	20.3713	20.7695	19.5641	20.467	20.6116
528	2	2	9.1	4	0	6.1181	35758000	Q3LI83	Q3LI83	KRTAP24-1	Keratin-associated protein 24-1		0	-4.34294e-08		1	0	-1.94611	0.560452		0.905905	-0.765991	0	-4.34294e-08		1	0	0	-4.34294e-08		1	0	20.402	20.1461	20.732	20.387	20.8466	25.0484	20.6275	19.3174	20.4989	19.5835	20.111	20.5955	20.7488	20.1316	20.8709	20.6523	20.8289
361	5	4	57	14	0	76.147	248970000	P27482	P27482	CALML3	Calmodulin-like protein 3		0	-4.34294e-08		1	0	-2.4141	0.652018		0.9708	-0.902649	0.343051	0.178795		0.770833	0.19839	-0.22537	0.0528215		0.913532	-0.0912887	19.6493	19.8048	19.7656	19.4892	20.6606	24.788	19.057	18.5186	20.1199	20.1073	20.4971	20.0971	19.5506	20.2222	21.9579	22.8542	22.5947
194	4	3	28.3	39	0	195.98	393530000	H0Y7A7;P62158;F8WBR5;M0QZ52;G3V479;E7ETZ0;E7EMB3;G3V361;Q96HY3;C9J7T9;P02585	H0Y7A7;P62158;F8WBR5;M0QZ52;G3V479;E7ETZ0;E7EMB3	CALM2;CALM1;CALM3	Calmodulin		-0.00909042	0.0043382		0.991168	-0.00539198	-0.558053	0.39073		0.705526	-0.348256	0.628979	0.516652		0.559497	0.409961	2.11772	0.986728		0.0993846	1.0556	23.2101	23.7647	25.1162	23.7812	24.5773	25.3794	24.3529	23.249	24.4617	21.9205	21.4877	21.3151	21.2041	22.6031	22.8031	19.7362	20.1954
41	2	2	19.1	10	0	5.1661	67402000	S4R456;K7EM56;A0A0B4J2B4;K7EJ78;S4R417;K7EQJ5;K7ELC2;P62841	S4R456;K7EM56;A0A0B4J2B4;K7EJ78;S4R417;K7EQJ5;K7ELC2;P62841	RPS15	40S ribosomal protein S15		-0.0144666	0.0139908		0.9841	-0.0107789	0.512903	0.630174		0.693171	0.37532	-1.26757	1.22545		0.236364	-0.853059	0.927577	0.498908		0.491746	0.511921	19.5725	20.6028	20.3926	19.2451	20.3373	19.4035	20.3435	20.2734	19.9076	21.9194	20.677	22.0422	20.6601	19.9183	20.2575	20.6879	19.6549
68	4	4	21.2	17	0	16.467	118800000	G3V576;G3V4W0;B4DY08;B2R5W2;G3V4C1;G3V2Q1;P07910-2;P07910;G3V555;G3V575;P07910-3;P07910-4;G3V5X6;G3V3K6;G3V251;B4DSU6;G3V5V7;G3V2D6;G3V2H6;G3V4M8;A0A0G2JPF8;A0A0G2JNQ3;P0DMR1;O60812;B7ZW38;B2RXH8	G3V576;G3V4W0;B4DY08;B2R5W2;G3V4C1;G3V2Q1;P07910-2;P07910;G3V555;G3V575;P07910-3;P07910-4;G3V5X6;G3V3K6;G3V251;B4DSU6;G3V5V7;G3V2D6	HNRNPC	Heterogeneous nuclear ribonucleoproteins C1/C2		-0.0186736	0.0463653		0.978462	-0.0164122	-1.56358	3.36339		1	-1.36414	-0.136287	0.076645		0.893622	-0.0838367	-0.0631135	0.0281122		0.953121	-0.0359809	21.6713	21.5593	21.8718	23.1813	23.1072	23.4486	21.8883	21.576	21.5821	21.2414	21.3791	20.1805	20.9613	19.8646	21.5663	20.154	21.3341
490	5	5	12.5	42	0	16.421	522240000	Q00325-2;Q00325;F8VVM2	Q00325-2;Q00325;F8VVM2	SLC25A3	Phosphate carrier protein, mitochondrial	+	-0.023763	0.0589384		0.973069	-0.0208521	0.178593	0.452885		0.833839	0.152658	-0.353957	0.585614		0.704915	-0.278769	1.52916	0.987638		0.162103	0.886006	23.7593	24.1563	23.9479	23.9263	23.8767	23.4534	23.7735	23.9871	24.0315	23.0235	22.6584	23.5115	22.7184	22.5194	22.8936	19.7824	20.522
272	10	10	47.8	25	0	125.86	319380000	P05089;P05089-2;P05089-3	P05089;P05089-2;P05089-3	ARG1	Arginase-1		-0.036073	0.0122828		0.977367	-0.018312	0	-4.34294e-08		1	0	1.37585	0.677489		0.347238	0.715633	0.40818	0.0942388		0.842798	0.160256	21.8509	19.6767	18.9527	20.0212	19.0177	18.9103	19.2806	20.4297	20.6618	21.8259	23.3999	20.2404	23.0336	23.0865	23.4736	22.3192	20.5137
288	6	6	16	9	0	9.3234	150360000	P07339;H7C1V0;F8W787;H7C469;F8WD96;C9JH19	P07339;H7C1V0;F8W787;H7C469;F8WD96;C9JH19	CTSD	Cathepsin D;Cathepsin D light chain;Cathepsin D heavy chain		-0.0391432	0.0457285		0.969879	-0.0302811	0.922966	0.684874		0.745831	0.572215	1.16246	0.641928		0.393383	0.639614	0.65584	0.391068		0.610148	0.384103	20.9414	20.8536	20.7693	20.4478	20.4192	18.811	20.3417	20.7678	21.3373	20.961	21.2002	20.5239	21.5279	21.0274	23.6172	21.445	21.0692
400	4	4	14.8	10	0	11.752	60513000	P46777;R4GNJ2	P46777	RPL5	60S ribosomal protein L5		-0.0460097	0.0246518		0.970828	-0.0283201	-0.110336	0.059931		0.912	-0.0673592	0.0436433	0.0273993		0.984871	0.0284391	0.813894	0.620056		0.48892	0.511881	20.3286	20.9231	20.2477	20.7684	20.8563	20.0676	21.5381	20.3024	19.5209	21.3201	20.4838	19.497	20.539	20.2988	20.5941	20.4955	20.2669
479	13	13	39.9	106	0	167.96	1171900000	P68363;F5H5D3;Q9BQE3;P68363-2;Q71U36-2;Q71U36;F8VVB9;P68366-2;P68366;Q13748-2;Q13748;Q6PEY2;F8VQQ4;C9J2C0;Q9NY65-2;Q9NY65;F8VRZ4;F8VS66;F8VX09;F8VWV9;C9JDS9;C9K0S6;F8VRK0;C9JDL2;C9JEV8;C9JQ00;C9JJQ8;F8VXZ7;F8W0F6;V9GZ17;Q9H853;A6NHL2-2;A6NHL2	P68363;F5H5D3;Q9BQE3;P68363-2;Q71U36-2;Q71U36;F8VVB9;P68366-2;P68366;Q13748-2;Q13748;Q6PEY2	TUBA1B;TUBA1C;TUBA1A;TUBA4A;TUBA3C;TUBA3E	Tubulin alpha-1B chain;Tubulin alpha-1C chain;Tubulin alpha-1A chain;Tubulin alpha-4A chain;Tubulin alpha-3C/D chain;Tubulin alpha-3E chain		-0.0565395	0.118031		0.949074	-0.0481437	-0.206366	1.39541		0.766781	-0.193054	-0.695754	0.733146		0.503115	-0.484891	0.849196	0.837017		0.424147	0.57741	25.2104	25.758	25.6768	25.5841	25.7308	25.7797	25.5304	25.4198	25.5253	24.6818	23.8167	24.7429	23.5335	23.2874	24.3332	22.9418	23.8645
184	3	3	27.8	17	0	15.944	58229000	F8W0G4;F8VXH9;H3BRU6;F8VZX2;Q15366-7;Q15366-8;Q15366-4;Q15366-5;Q15366-6;Q15366-3;Q15366;Q15366-2;F8W1G6;J3QT27;E9PFP8;P57721-2;P57721-3;P57721-5;Q15365;P57721-4;P57721;F8VTZ0	F8W0G4;F8VXH9;H3BRU6;F8VZX2;Q15366-7;Q15366-8;Q15366-4;Q15366-5;Q15366-6;Q15366-3;Q15366;Q15366-2;F8W1G6;J3QT27;E9PFP8;P57721-2;P57721-3;P57721-5;Q15365;P57721-4;P57721	PCBP2;PCBP3;PCBP1	Poly(rC)-binding protein 2;Poly(rC)-binding protein 3;Poly(rC)-binding protein 1		-0.058183	0.102336		0.954919	-0.0483076	-0.0232258	0.0405721		0.979911	-0.0194402	0.263872	0.355462		0.768736	0.2016	0.66237	0.951014		0.496358	0.499545	21.7636	21.7772	22.0061	21.7185	21.872	21.8516	21.4599	21.7992	22.1134	19.5888	20.2675	20.5241	20.562	20.4801	20.1299	19.912	20.124
482	3	3	35.7	10	0	71.668	178620000	P80723;P80723-2	P80723	BASP1	Brain acid soluble protein 1		-0.0662034	0.135599		0.964413	-0.0560994	0.0616194	0.144021		0.916289	0.0531752	-0.544976	0.255666		0.690798	-0.295036	0	-4.34294e-08		1	0	20.321	20.7013	20.551	20.4436	20.2575	20.4888	20.1871	20.668	20.5197	22.9034	23.7217	21.2567	21.6612	21.6267	22.959	20.0396	19.7602
539	8	8	34.1	16	0	90.724	202600000	Q6UWP8;Q6UWP8-2;K7ESC4	Q6UWP8	SBSN	Suprabasin		-0.0674038	0.0392585		0.954585	-0.0425724	0.207963	0.112914		0.86541	0.124689	1.98362	0.731264		0.211795	0.884488	0.987483	0.298287		0.572186	0.421331	19.772	20.0305	19.5839	18.8617	19.6427	20.0558	20.0115	18.6323	20.5403	19.8136	20.9926	19.6072	21.0243	20.8892	24.4508	20.5166	20.6569
340	7	7	13.8	22	0	24.366	166710000	P19338;H7BY16	P19338;H7BY16	NCL	Nucleolin		-0.0917695	0.0299743		0.953277	-0.0451992	1.61333	0.841495		1	0.853668	-0.895287	0.631886		0.42793	-0.546457	1.5555	0.998541		0.160991	0.898782	19.9229	22.4841	22.8419	19.2211	19.3531	21.5595	22.2545	21.9784	20.7407	21.998	21.1257	21.4535	20.9942	19.4847	21.4125	21.151	20.178
186	8	8	32.2	29	0	34.805	332680000	F8W6I7;P09651-3;P09651-2;P09651;F8VZ49;F8VTQ5;Q32P51;H0YH80;F8VYN5;F8W646	F8W6I7;P09651-3;P09651-2;P09651;F8VZ49;F8VTQ5;Q32P51;H0YH80	HNRNPA1;HNRNPA1L2	Heterogeneous nuclear ribonucleoprotein A1;Heterogeneous nuclear ribonucleoprotein A1, N-terminally processed;Heterogeneous nuclear ribonucleoprotein A1-like 2		-0.128656	0.0759014		0.933817	-0.0806122	-0.44493	0.313725		0.704021	-0.281649	-0.948753	0.844052		0.397545	-0.62342	2.67894	1.07672		0.0402632	1.23478	22.2198	23.1079	22.6684	22.5574	23.2633	23.1243	23.2545	22.8721	21.4835	22.1503	21.8028	22.2085	20.1071	21.4562	21.752	19.8513	23.359
49	3	3	31.4	28	0	28.481	176050000	C9K0U8;A0A0G2JLD8;E7EUY5;Q04837	C9K0U8;A0A0G2JLD8;E7EUY5;Q04837	SSBP1	Single-stranded DNA-binding protein, mitochondrial	+	-0.167727	0.292522		0.865915	-0.13613	0.0107867	0.0205527		0.987702	0.00918105	-0.268993	0.774157		0.753045	-0.231872	0.296773	0.165776		0.824048	0.177227	21.8429	22.4089	22.6129	22.3707	21.7838	22.1747	22.0637	22.1559	22.1419	21.2435	21.2939	20.9467	20.6793	20.9117	21.0862	22.1985	21.4111
35	6	6	18.8	10	0	87.863	99126000	A0A0A6YYC3;Q96HJ9-2;A0A0A6YYJ8;Q9Y383-3;Q9Y383-2;Q9Y383;B8ZZ10;A8MYV2;Q9NQ29-2;Q9NQ29-3;Q9NQ29	A0A0A6YYC3;Q96HJ9-2;A0A0A6YYJ8;Q9Y383-3;Q9Y383-2;Q9Y383	C7orf55-LUC7L2;LUC7L2	Putative RNA-binding protein Luc7-like 2		-0.171827	0.196359		0.878859	-0.128588	-0.75575	0.909013		0.710667	-0.544466	-1.68008	1.3812		0.143304	-1.0717	0.386874	0.343972		0.744626	0.263933	19.904	19.3341	19.718	19.8348	20.7128	20.1603	19.0466	20.0342	19.3599	22.1279	21.5203	22.6808	21.2383	19.6519	20.3985	20.3899	19.351
162	4	2	14	19	0	48.183	272320000	E9PCY7;G8JLB6;P31943;H0YB39;P55795;E5RGH4;E5RGV0;D6RIU0;H0YBG7;H0YBD7;D6RBM0;E7EQJ0;D6RAM1;H0YAQ2;D6R9T0;D6RFM3;D6RIT2;E7EN40;D6RDU3;D6RJ04;D6RIH9	E9PCY7;G8JLB6;P31943;H0YB39;P55795;E5RGH4;E5RGV0;D6RIU0;H0YBG7;H0YBD7;D6RBM0	HNRNPH1;HNRNPH2	Heterogeneous nuclear ribonucleoprotein H;Heterogeneous nuclear ribonucleoprotein H, N-terminally processed;Heterogeneous nuclear ribonucleoprotein H2		-0.179967	0.0570789		0.924626	-0.0861182	-0.552879	0.45835		0.709399	-0.363605	-0.318223	0.300202		0.759632	-0.222433	1.26969	1.36497		0.16147	0.885099	21.1817	22.8656	19.4764	21.2589	21.4478	21.9356	21.4683	21.4806	20.0347	21.9834	21.8249	22.6359	21.6661	21.3188	22.5046	21.9326	22.4895
263	4	4	11.8	12	0	10.886	92217000	P04040	P04040	CAT	Catalase	+	-0.184046	0.0945061		0.901869	-0.108535	0.380777	0.267931		0.738686	0.242782	0.81347	0.422436		0.532917	0.446619	0.77278	0.419371		0.561696	0.432884	21.2283	19.6392	20.6567	19.6579	20.4082	19.7637	19.3323	20.5618	21.078	21.0523	21.9294	19.4184	21.4824	22.3013	21.0568	20.4115	19.7327
499	8	8	16.6	11	0	31.575	172160000	Q08188	Q08188	TGM3	Protein-glutamine gamma-glutamyltransferase E;Protein-glutamine gamma-glutamyltransferase E 50 kDa catalytic chain;Protein-glutamine gamma-glutamyltransferase E 27 kDa non-catalytic chain		-0.186384	0.0810864		0.905402	-0.102868	-0.54841	0.104422		0.7736	-0.189659	1.18129	1.22302		0.265714	0.812575	0.0494366	0.0162476		0.961465	0.0246048	20.8876	20.2279	21.4361	19.4104	19.5277	24.6995	19.8428	20.0234	22.1262	21.3843	21.8292	20.4892	22.1153	22.2754	22.8559	20.3836	22.8083
510	2	2	5.4	13	0	3.6791	195220000	Q13247-3;Q13247;B4DJK0;B4DUA4;A0A0D9SEM4;Q13243-3;Q13243;Q08170	Q13247-3;Q13247;B4DJK0;B4DUA4;A0A0D9SEM4;Q13243-3;Q13243;Q08170	SRSF6;SRSF5;SRSF4	Serine/arginine-rich splicing factor 6;Serine/arginine-rich splicing factor 5;Serine/arginine-rich splicing factor 4		-0.19094	0.0639854		0.921164	-0.0936878	-0.753933	0.242857		0.70443	-0.338785	-0.745683	0.565683		0.525029	-0.47029	1.3504	0.685609		0.320235	0.712239	20.2892	20.745	19.5947	19.6012	22.119	20.5976	21.9439	18.7136	19.3986	22.6678	22.2776	22.7364	22.4609	20.6829	22.301	20.4401	20.1471
478	12	12	32.7	110	0	47.954	1402900000	Q5VTE0;P68104;A0A087WVQ9;P68104-2;A0A087WV01;Q05639;A6PW80;Q5JR01	Q5VTE0;P68104;A0A087WVQ9;P68104-2;A0A087WV01;Q05639	EEF1A1P5;EEF1A1;EEF1A2	Putative elongation factor 1-alpha-like 3;Elongation factor 1-alpha 1;Elongation factor 1-alpha;Elongation factor 1-alpha 2		-0.209654	0.624641		0.792044	-0.182149	-0.0560137	0.251116		0.908503	-0.0514625	0.0753365	0.0415321		0.973836	0.0465723	-0.453386	0.41938		0.692345	-0.310398	25.3975	25.7594	25.788	25.4398	25.5089	25.5353	25.5287	25.5159	25.2714	24.2314	23.7189	24.6424	23.8898	23.5588	25.3701	26.2968	24.9697
504	20	19	33.7	65	0	323.31	969430000	Q08554-2;Q08554;J3QRL9;Q02487-2	Q08554-2;Q08554	DSC1	Desmocollin-1		-0.222874	0.0685429		0.90531	-0.104352	1.1796	0.58645		0.798174	0.62158	1.80348	1.58509		0.11275	1.18465	0.0877266	0.0155277		0.95747	0.0305406	23.6244	21.3731	21.4796	20.2936	21.0077	20.9685	21.3414	20.8224	23.6447	22.0744	23.1749	22.1161	23.8715	23.8889	25.0154	23.4391	24.1155
4	4	4	11.6	5	0	7.7839	11243000	E9PIR7;F8W809;A0A087WSW9;A0A087WSY9;Q16881-5;Q16881-2;Q16881-4;Q16881-3;Q16881-6;Q16881;E2QRB9;Q16881-7;E9PKD3;E9PRI8;E9PQI3;E9PLT3;E9PKI4;A0A0B4J225;E9PIZ5	E9PIR7;F8W809;A0A087WSW9;A0A087WSY9;Q16881-5;Q16881-2;Q16881-4;Q16881-3;Q16881-6;Q16881;E2QRB9;Q16881-7;E9PKD3	TXNRD1	Thioredoxin reductase 1, cytoplasmic	+	-0.258043	0.599656		0.75053	-0.216368	-1.86782	1.0241		1	-1.00622	0	-4.34294e-08		1	0	0	-4.34294e-08		1	0	19.8634	20.0054	19.4945	20.4298	20.6749	23.0878	19.5603	19.717	19.3118	20.9063	20.6434	20.0371	20.9784	18.6541	20.1249	19.6144	20.3712
346	13	13	50.7	60	0	92.96	512660000	P22626;P22626-2;A0A087WUI2	P22626;P22626-2;A0A087WUI2	HNRNPA2B1	Heterogeneous nuclear ribonucleoproteins A2/B1		-0.273693	0.285125		0.782472	-0.1973	-0.153193	0.181237		0.873479	-0.115902	-0.45997	0.955566		0.618634	-0.375386	2.34121	0.928167		0.0951163	1.07452	23.8899	24.7231	24.6375	24.5818	24.0548	24.2523	24.6926	23.7536	23.9831	22.7708	22.4938	22.1973	21.8024	21.9605	22.319	20.9849	20.4901
227	6	6	46.5	40	0	32.053	569950000	M0R221;M0R2B8;P09012;M0QXK2;M0QZG7;M0R268;M0R0G9;P08579	M0R221;M0R2B8;P09012;M0QXK2;M0QZG7;M0R268;M0R0G9	SNRPA	U1 small nuclear ribonucleoprotein A		-0.300906	0.200227		0.78586	-0.190584	-0.601343	0.946259		0.67051	-0.463526	0.450013	0.412263		0.701495	0.307389	0.940983	1.20743		0.329606	0.688738	20.692	19.5787	18.7604	20.0979	20.3522	19.4823	19.4288	19.0986	19.6009	24.6286	24.1865	23.7242	24.1332	25.3844	24.3718	19.4185	19.3771
22	2	2	8.6	4	0.0054152	2.4355	21247000	A0A0C4DFV9;A0A087X027;Q01105-3;Q01105-4;Q01105-2;Q01105;P0DME0	A0A0C4DFV9;A0A087X027;Q01105-3;Q01105-4;Q01105-2;Q01105;P0DME0	SET;SETSIP	Protein SET;Protein SETSIP		-0.322383	2.75991		0.614321	-0.309004	-0.250597	1.07159		0.745519	-0.225779	0	-4.34294e-08		1	0	0	-4.34294e-08		1	0	21.2322	21.2673	21.3318	21.11	21.0906	21.4153	20.9596	20.897	21.0075	20.2507	20.5504	19.7913	20.4535	20.6223	19.0916	20.0528	19.2676
31	14	14	13.3	22	0	165.91	206870000	A0A0A0MRV0;Q9P2E9-3;Q9P2E9-2;Q9P2E9;F8W7S5;A0A087WVV2;A0A087WU26;A2A2S5;H0YDJ4;H9KV85;E9PN67;C9J066;Q8N4C6-6;Q8N4C6-11;Q8N4C6-4;Q8N4C6-9;Q8N4C6-2;Q8N4C6;Q8N4C6-5;Q8N4C6-10;Q8N4C6-7	A0A0A0MRV0;Q9P2E9-3;Q9P2E9-2;Q9P2E9;F8W7S5;A0A087WVV2;A0A087WU26	RRBP1	Ribosome-binding protein 1		-0.325413	0.267754		0.749901	-0.218982	0	-4.34294e-08		1	0	0	-4.34294e-08		1	0	0.69476	0.451057		0.57349	0.417726	19.9204	19.8239	20.9788	20.1113	19.9393	19.934	20.5041	19.4255	19.8172	19.9994	19.2718	20.3064	19.3029	19.3582	19.1196	23.3458	23.0067
323	9	9	25.4	45	0	25.83	339600000	P14618;P14618-2;B4DNK4;H3BTN5;H3BQ34;P14618-3;H3BT25;H3BUW1;H3BTJ2;H3BR70;H3BU13;H3BN34;H3BQZ3;P30613-2;P30613	P14618;P14618-2;B4DNK4;H3BTN5;H3BQ34;P14618-3	PKM	Pyruvate kinase PKM;Pyruvate kinase		-0.355851	0.608453		0.656816	-0.281915	0.000279744	0.000426536		0.999276	0.000230483	0.202537	0.245847		0.798722	0.152776	0.826768	0.418836		0.545489	0.449095	24.0214	24.0347	24.5918	23.9875	23.9525	23.6395	23.6426	23.7142	24.2235	22.4289	22.2298	22.6002	22.3526	22.278	23.2359	22.8061	20.12
348	19	19	65.7	115	0	75.655	1133000000	P23284	P23284	PPIB	Peptidyl-prolyl cis-trans isomerase B		-0.394449	0.361256		0.675159	-0.271027	-0.983833	0.900011		0.868421	-0.651591	1.5436	2.16034		0.120267	1.18573	-0.842323	0.349436		0.569723	-0.421042	25.4485	25.6716	25.7906	26.6444	26.2557	25.7787	24.3739	25.8386	25.5149	22.6054	22.4911	21.9918	24.3776	23.6877	23.6538	26.6642	24.4785
514	25	25	42.3	41	0	143.84	513990000	Q13835-2;Q13835;A0A087WYY6	Q13835-2;Q13835;A0A087WYY6	PKP1	Plakophilin-1		-0.409964	0.522613		0.619082	-0.304855	-0.9596	0.917967		0.8389	-0.644796	-0.723403	0.261147		0.651345	-0.343814	2.30427	0.533961		0.235781	0.79395	19.8224	20.4362	19.7187	20.9219	19.7192	20.9851	19.0877	19.9803	19.6794	20.0451	22.4421	23.7334	20.9687	21.3289	21.7528	20.74	20.9806
291	4	4	40	11	0	7.8843	53758000	P07737;K7EJ44;I3L3D5;CON__P02584	P07737;K7EJ44;I3L3D5	PFN1	Profilin-1		-0.437061	0.223865		0.710594	-0.247971	-0.543967	0.502296		0.705475	-0.369193	0	-4.34294e-08		1	0	0	-4.34294e-08		1	0	22.6064	22.6788	20.8422	22.251	22.1423	22.0548	20.6657	22.096	22.0544	20.7179	20.407	19.2413	20.5937	20.9002	19.8787	19.8492	20.1893
470	9	9	59.6	58	0	70.393	813080000	P62979;J3QS39;J3QTR3;F5H6Q2;F5GYU3;F5H2Z3;F5H265;B4DV12;F5H388;F5H747;F5GXK7;J3QKN0;Q5PY61;Q96C32;P62987;P0CG47;P0CG48;M0R1V7;J3QSA3;F5GZ39;M0R1M6;M0R2S1	P62979;J3QS39;J3QTR3;F5H6Q2;F5GYU3;F5H2Z3;F5H265;B4DV12;F5H388;F5H747;F5GXK7;J3QKN0;Q5PY61;Q96C32;P62987;P0CG47;P0CG48	RPS27A;UBB;UBC;UBA52	Ubiquitin-40S ribosomal protein S27a;Ubiquitin;40S ribosomal protein S27a;Ubiquitin-60S ribosomal protein L40;Ubiquitin;60S ribosomal protein L40;Polyubiquitin-B;Ubiquitin;Polyubiquitin-C;Ubiquitin		-0.451903	1.07004		0.516719	-0.377057	-0.0834662	0.157671		0.910169	-0.0696499	0.433797	0.553339		0.679079	0.321989	-0.73059	1.61732		0.396688	-0.605438	24.552	24.5452	24.7673	24.1084	24.3348	24.3161	24.4134	23.8075	24.2879	23.3769	23.7196	23.9039	23.8815	23.706	24.7143	23.8148	23.9506
319	7	7	23.9	36	0	37.641	199810000	P12277;H0YJG0;G3V4N7;G3V461;H0YJK0	P12277;H0YJG0	CKB	Creatine kinase B-type		-0.469244	0.882046		0.516035	-0.376055	-0.236114	0.531957		0.76233	-0.197493	-0.0259342	0.0162674		0.991329	-0.0169638	0	-4.34294e-08		1	0	24.0898	24.2788	24.7445	24.1628	24.3342	23.9167	23.7872	23.7125	24.2058	19.6211	19.6627	21.0489	19.6133	20.4292	20.2124	19.8876	21.1049
389	3	3	18.2	10	0	6.3956	22316000	X6RJP6;P37802;P37802-2	X6RJP6;P37802;P37802-2	TAGLN2	Transgelin-2		-0.50256	0.571674		0.533316	-0.361278	-0.326564	1.35506		0.708308	-0.293505	0.864433	1.2396		0.389211	0.651188	0	-4.34294e-08		1	0	20.2491	21.5601	20.9696	20.8104	20.8076	20.6327	20.2849	20.3779	20.6082	20.0836	19.2499	19.7049	20.9872	20.3119	20.3326	19.9587	20.1044
310	6	6	65.7	19	0	38.488	282780000	P10599;P10599-2	P10599;P10599-2	TXN	Thioredoxin		-0.504187	0.305397		0.623268	-0.301491	0.87516	0.505481		0.650267	0.497962	1.70951	0.937726		0.205939	0.922811	0.45389	0.137316		0.8125	0.20437	22.1612	22.1556	22.4768	20.4196	20.6315	21.6044	20.4328	22.4044	22.4438	21.737	22.0961	19.5928	22.1775	23.1021	23.2748	22.427	21.9655
354	10	9	41.6	26	0	103.59	275550000	P25311;C9JEV0	P25311;C9JEV0	AZGP1	Zinc-alpha-2-glycoprotein		-0.52995	0.183069		0.707291	-0.251978	0.682336	0.329694		0.703718	0.368438	2.29701	1.38521		0.0792727	1.29504	1.16659	0.336375		0.519271	0.479731	19.9542	21.4609	22.4344	19.7376	20.3065	20.1685	19.7939	20.0499	22.4158	21.5047	21.8167	19.5546	22.7632	23.8351	23.1688	20.1632	22.3943
300	18	15	44	39	0	38.398	169960000	P08670;B0YJC4;B0YJC5;Q5JVS8;P17661	P08670;B0YJC4;B0YJC5	VIM	Vimentin		-0.532576	1.38613		0.416167	-0.45162	-0.06493	0.206273		0.920107	-0.0578859	0	-4.34294e-08		1	0	-0.8094	0.175682		0.69931	-0.294609	23.5462	23.4852	24.0192	23.0046	23.3191	23.3239	23.0359	23.2404	23.1765	19.9358	20.7057	19.896	20.3777	19.6145	20.0249	19.5664	23.1601
347	5	5	8.1	5	0	10.95	53029000	P22735;P22735-2;H0YMQ8	P22735	TGM1	Protein-glutamine gamma-glutamyltransferase K		-0.59412	0.570954		0.480633	-0.406148	-0.62599	0.255664		0.700678	-0.317263	0.19014	0.458641		0.791356	0.161283	0.793489	0.732539		0.474494	0.530294	20.5808	20.3836	20.6123	20.0092	19.4215	22.2415	19.0251	20.4905	20.2787	20.5227	20.8779	21.1247	21.1059	21.014	20.9759	20.0155	20.0377
81	3	3	28.6	3	0	4.2027	20966000	F8WCJ1;C9J7B5;C9J4W5;I3L397;I3L504;Q9GZV4;Q6IS14;P63241;P63241-2	F8WCJ1;C9J7B5;C9J4W5;I3L397;I3L504;Q9GZV4;Q6IS14;P63241;P63241-2	EIF5A2;EIF5A;EIF5AL1	Eukaryotic translation initiation factor 5A;Eukaryotic translation initiation factor 5A-2;Eukaryotic translation initiation factor 5A-1-like;Eukaryotic translation initiation factor 5A-1		-0.597233	0.414435		0.519724	-0.37026	-0.12196	0.113987		0.896678	-0.0878486	0	-4.34294e-08		1	0	0	-4.34294e-08		1	0	20.0271	20.96	21.8166	20.844	20.1443	20.3896	19.6782	20.6459	20.688	19.4436	19.428	19.5063	20.2756	19.595	19.8847	19.2983	20.3618
267	16	16	64.5	140	0	198.64	1410700000	P04406;P04406-2;E7EUT5;O14556	P04406;P04406-2;E7EUT5	GAPDH	Glyceraldehyde-3-phosphate dehydrogenase	+	-0.611617	1.96091		0.298714	-0.53823	-0.402817	1.21296		0.710199	-0.348442	0.838034	0.644809		0.447496	0.528065	-0.45078	0.59043		0.659851	-0.336138	25.9266	25.9314	26.0973	25.5984	25.8106	25.9199	25.1595	25.3709	25.59	23.5634	23.9431	23.1454	23.5695	24.1889	25.4075	25.0231	25.0947
321	9	9	11.9	35	0	13.502	174840000	P13639;K7EJ74;K7EP67;Q15029-2;Q15029-3;Q15029	P13639	EEF2	Elongation factor 2		-0.621443	2.11778		0.282112	-0.552436	-0.46497	1.025		0.706015	-0.38333	0.10408	0.125853		0.901408	0.0798847	0.361427	0.166035		0.80851	0.198547	23.0336	23.2616	22.9352	23.0074	22.5427	23.2109	22.3737	22.3787	22.6136	21.3062	21.3215	21.1955	21.0985	21.0584	21.9786	21.3454	21.6015
304	9	9	25.7	15	0	36.308	683760000	P09543-2;P09543;K7ERC4;C9K0L8;K7ERZ0;K7EN66	P09543-2;P09543	CNP	2,3-cyclic-nucleotide 3-phosphodiesterase		-0.637074	0.133315		0.728015	-0.23083	-2.30528	0.527802		1	-0.788859	-0.83585	1.05301		0.410286	-0.608796	2.06293	0.831112		0.14404	0.959096	20.2705	19.9044	24.2535	24.3368	25.1066	19.9896	20.1698	22.9449	19.4024	23.6722	22.7368	23.9142	22.7021	22.4032	22.7103	23.4598	20.5064
533	20	20	44.6	163	0	323.31	3822700000	Q5T749	Q5T749	KPRP	Keratinocyte proline-rich protein		-0.65913	0.35714		0.519496	-0.372713	0.816193	0.474386		0.68501	0.467437	1.0142	0.754592		0.393609	0.626939	-0.97127	0.373613		0.528	-0.464837	26.6811	25.4027	25.9372	24.4981	23.9919	25.1051	25.012	24.3867	26.6448	25.2496	26.5261	24.5755	26.0394	26.8437	26.5107	26.3724	26.6701
483	5	5	46.4	60	0	74.569	1514300000	P81605;P81605-2	P81605;P81605-2	DCD	Dermcidin;Survival-promoting peptide;DCD-1		-0.694767	0.55638		0.41963	-0.447226	-0.179414	0.0888326		0.891123	-0.104425	1.22334	0.578179		0.395476	0.629738	-0.21559	0.139542		0.870219	-0.13718	24.2093	23.5268	24.6815	22.8282	23.3216	24.7218	23.1198	22.8975	24.316	24.7915	24.7839	23.0684	26.9336	24.7398	24.6405	24.6839	25.3974
29	13	13	57.6	71	0	64.981	1027300000	F6S8N6;A0A0A0MRJ6;H7BY58;P22061;P22061-2;F8WDT3;F8WAV5;F8WAX2;C9J0F2;H7C4X2	F6S8N6;A0A0A0MRJ6;H7BY58;P22061;P22061-2	PCMT1	Protein-L-isoaspartate O-methyltransferase;Protein-L-isoaspartate(D-aspartate) O-methyltransferase		-0.699519	1.48935		0.26572	-0.574544	0.0833003	0.170184		0.911796	0.0702972	0.536417	0.176623		0.725456	0.249197	-1.02305	0.853181		0.352242	-0.656993	25.0254	25.3817	25.4333	24.6028	24.4033	24.4858	24.2495	24.6444	24.8479	24.5593	23.0818	20.671	22.9777	23.699	23.2447	25.5264	25.1733
496	12	11	54.3	75	0	31.364	935980000	Q06830;A0A0A0MSI0;A0A0A0MRQ5;H7C3T4;Q13162	Q06830;A0A0A0MSI0;A0A0A0MRQ5	PRDX1	Peroxiredoxin-1		-0.70176	2.74814		0.212575	-0.640916	-0.0965137	0.938476		0.893677	-0.0920851	-0.235347	0.484898		0.765094	-0.194321	-0.381624	1.57821		0.650667	-0.343467	24.6918	24.993	24.8591	24.2961	24.1928	24.2394	24.2193	24.126	24.0935	24.6583	24.478	24.5005	24.0338	24.1901	24.7068	24.8145	24.5445
294	14	8	20.9	68	0	73.111	572940000	P07900;P07900-2;G3V2J8;Q58FF8;Q14568;Q58FG0;Q58FF6	P07900;P07900-2	HSP90AA1	Heat shock protein HSP 90-alpha		-0.715951	1.65655		0.246021	-0.598155	-0.508708	1.43236		0.690716	-0.436585	-0.942696	0.476053		0.476	-0.507057	0.569267	0.207888		0.725474	0.276392	25.4626	25.9531	25.8053	25.4558	25.4157	25.7278	24.7606	25.1272	25.1854	20.5097	19.2803	22.072	19.5621	20.2325	19.2392	20.6177	23.3374
360	3	3	8.9	6	0	8.2717	144870000	P26641;P26641-2	P26641;P26641-2	EEF1G	Elongation factor 1-gamma		-0.716197	0.336606		0.517956	-0.381265	-0.581127	0.277869		0.699163	-0.315727	0	-4.34294e-08		1	0	0	-4.34294e-08		1	0	21.5156	20.3933	22.0126	21.4324	20.3771	21.7068	19.1226	21.2253	21.425	20.4193	19.8658	19.1441	21.085	20.1214	20.4812	19.4702	19.2963
40	3	3	26	6	0	6.4351	126380000	F8VV32;A0A0B4J259;P61626	F8VV32;A0A0B4J259;P61626	LYZ	Lysozyme;Lysozyme C		-0.7168	0.428894		0.467379	-0.418097	0	-4.34294e-08		1	0	1.11488	1.00163		0.338644	0.73244	-0.296393	0.242668		0.813809	-0.199986	20.0696	21.937	19.9369	20.0435	18.7792	19.7777	20.156	20.311	19.3262	20.3708	19.7699	19.8727	21.8287	21.3454	20.1839	23.1325	22.8656
390	43	43	51.4	395	0	323.31	5117500000	P38646;D6RJI2;D6RA73;H0Y8S0;H0YBG6	P38646	HSPA9	Stress-70 protein, mitochondrial	+	-0.75676	1.69007		0.218492	-0.628933	0.307663	0.670591		0.73112	0.254651	0.27998	0.346131		0.762262	0.209676	-0.785754	0.547332		0.519711	-0.480599	28.3822	28.5712	28.7765	27.7124	27.29	27.5342	27.4966	27.8998	28.0632	26.0899	25.5294	25.6155	25.4967	26.4811	26.097	26.7169	26.4769
313	21	14	41.2	132	0	99.954	1098100000	P11142;E9PKE3;P11142-2;E9PNE6;E9PN89;A8K7Q2;E9PLF4;E9PQQ4;E9PQK7;E9PK54;E9PS65;E9PI65;E9PN25;E9PPY6;E9PM13	P11142;E9PKE3;P11142-2;E9PNE6;E9PN89;A8K7Q2	HSPA8	Heat shock cognate 71 kDa protein		-0.764657	1.90334		0.2078	-0.649559	-0.296077	1.18242		0.722	-0.264893	-0.26976	0.39511		0.759059	-0.209369	-0.0291468	0.0232049		0.963986	-0.0205298	25.6644	26.2712	25.9846	25.4117	25.3696	25.7331	25.2521	25.212	25.1621	24.3077	24.1395	24.8724	24.3031	23.8054	24.4018	24.1616	23.7606
353	2	2	7	12	0	7.7916	24568000	P24752;E9PRQ6;P24752-2	P24752;E9PRQ6;P24752-2	ACAT1	Acetyl-CoA acetyltransferase, mitochondrial	+	-0.770677	1.42247		0.233103	-0.615469	0.319362	0.515272		0.733683	0.251093	0	-4.34294e-08		1	0	0	-4.34294e-08		1	0	21.6616	21.6783	21.5504	20.5046	20.371	20.7445	20.477	21.3268	20.7743	19.7507	20.3099	20.4165	19.9512	20.6441	20.1032	19.475	21.033
192	4	4	10.6	12	0	41.501	154540000	Q2L6G8;G8JLG2;Q15517	Q2L6G8;G8JLG2;Q15517	CDSN	Corneodesmosin		-0.77543	0.613965		0.363262	-0.49485	0	-4.34294e-08		1	0	0	-4.34294e-08		1	0	2.05468	0.731848		0.159579	0.898704	21.7887	19.8918	20.5703	20.2969	20.3186	20.7703	19.8338	20.2057	19.885	20.4264	20.459	20.7786	20.5372	19.4129	19.7889	20.6311	19.3193
282	19	19	48.2	79	0	122.34	870670000	P06733;P06733-2;K7EM90;E5RI09;E5RG95;K7EPM1;K7EKN2;E5RGZ4;P13929-3;P09104-2;P13929-2;P13929;P09104;F5H1C3;F5H0C8	P06733;P06733-2	ENO1	Alpha-enolase		-0.808051	1.77096		0.188382	-0.670562	-0.449374	2.30458		0.699726	-0.416049	1.49046	0.892105		0.247378	0.83788	-0.27436	0.502882		0.800322	-0.221522	25.5476	26.2257	25.9959	25.5512	25.4618	25.6802	25.0441	25.2089	25.0921	21.9247	22.6992	21.4299	22.3235	23.5028	24.6988	23.7646	24.0488
574	3	3	18.4	8	0	10.748	36415000	Q99714;Q5H928;Q99714-2	Q99714;Q5H928;Q99714-2	HSD17B10	3-hydroxyacyl-CoA dehydrogenase type-2	+	-0.81786	2.98016		0.148447	-0.746136	-0.398394	1.42242		0.713405	-0.352446	0	-4.34294e-08		1	0	0	-4.34294e-08		1	0	21.8823	22.1492	21.9385	21.7036	21.3314	21.6766	21.0696	21.2293	21.2175	20.4752	21.0601	20.0153	19.9608	19.8947	19.1918	20.5933	19.879
431	7	7	31.3	44	0	16.099	182910000	P60174-1;P60174;P60174-4;U3KQF3;U3KPZ0;U3KPS5	P60174-1;P60174;P60174-4	TPI1	Triosephosphate isomerase	+	-0.822146	1.15675		0.233761	-0.616197	-0.543003	0.858213		0.713345	-0.41959	2.00777	1.83573		0.0695	1.35006	-0.50951	0.66487		0.620784	-0.378151	23.3321	24.0794	23.4511	23.1341	23.2146	23.6765	22.4698	22.6588	23.2677	20.3073	19.4627	19.4895	21.3156	21.4068	22.5605	21.7771	22.1869
365	4	4	7.5	35	0	51.384	268230000	P28799-2;P28799;K7EKL3;K7EMR1;K7EQ05;P28799-3;K7EQI0	P28799-2;P28799;K7EKL3;K7EMR1;K7EQ05;P28799-3	GRN	Granulins;Acrogranin;Paragranulin;Granulin-1;Granulin-2;Granulin-3;Granulin-4;Granulin-5;Granulin-6;Granulin-7		-0.836803	1.0035		0.243957	-0.601494	0.142253	0.0846379		0.895078	0.0891609	-0.129519	0.138807		0.882142	-0.0962948	-1.41161	1.17217		0.160607	-0.901271	21.5294	20.8448	21.3408	19.541	21.2038	20.0329	20.2198	19.9362	21.0485	20.4279	19.9542	20.0234	19.3868	20.3815	20.2486	24.9707	24.6355
214	8	8	34.4	23	0	21.683	306790000	J3KTL2;Q07955;Q07955-3;Q07955-2;J3KSR8;J3QQV5;J3KSW7	J3KTL2;Q07955;Q07955-3;Q07955-2;J3KSR8	SRSF1	Serine/arginine-rich splicing factor 1		-0.855	0.627515		0.30836	-0.529955	-1.02475	0.763449		0.793818	-0.6335	-0.614253	0.755763		0.539606	-0.447187	1.33286	0.672915		0.328818	0.701833	21.5609	21.4208	21.9788	21.8002	21.5192	22.1504	19.777	21.8208	20.7976	22.9222	23.0453	23.6606	22.4721	22.1557	23.1575	19.475	19.9328
167	5	5	54.6	9	0	14.983	54532000	E9PMW7;E9PPR1;E9PL12;E9PQ49;E9PI39;E9PK01;P29692;E9PN91;E9PIZ1;E9PL71;H0YCK7;A0A087X1X7;E9PRY8;P29692-3;P29692-2;E9PKK3;E9PK72;E9PK06;E9PQZ1;P29692-4;E9PNW6;E9PJD0	E9PMW7;E9PPR1;E9PL12;E9PQ49;E9PI39;E9PK01;P29692;E9PN91;E9PIZ1;E9PL71;H0YCK7;A0A087X1X7;E9PRY8;P29692-3;P29692-2	EEF1D	Elongation factor 1-delta		-0.880304	3.15021		0.129165	-0.805078	-0.133188	0.973462		0.866123	-0.125164	0	-4.34294e-08		1	0	0	-4.34294e-08		1	0	22.7915	22.5515	22.7293	21.9181	21.9905	21.9224	21.6915	21.8783	21.8615	21.0719	20.5409	19.3984	18.844	20.0774	20.7305	19.4132	20.0789
48	18	8	29.4	104	0	66.049	569080000	A0A0G2JIW1;P0DMV9;P0DMV8;P0DMV8-2;V9GZ37	A0A0G2JIW1;P0DMV9;P0DMV8;P0DMV8-2;V9GZ37	HSPA1B;HSPA1A	Heat shock 70 kDa protein 1B;Heat shock 70 kDa protein 1A		-0.918613	3.49029		0.108837	-0.850814	-0.61232	1.90766		0.694575	-0.536427	-0.0280266	0.0288609		0.997469	-0.0211293	-0.15741	0.160507		0.888855	-0.115048	25.8384	25.9771	26.1047	25.3903	25.8413	25.7696	25.0191	25.0538	25.0914	19.7742	19.5844	20.4106	19.8206	20.2903	19.5742	22.0785	21.817
281	10	10	67.5	71	0	219.03	1212800000	P06702	P06702	S100A9	Protein S100-A9		-0.94154	0.573133		0.290424	-0.543918	-1.01688	0.596907		0.74469	-0.577092	2.18193	0.59195		0.25025	0.824261	0.875882	0.246384		0.627333	0.364055	23.8911	22.7967	22.93	22.5209	23.4125	23.9104	20.9753	22.887	22.9308	24.4122	23.0059	19.3178	25.3402	23.2014	24.7401	23.9838	24.5679
493	30	30	42.8	131	0	323.31	2226500000	Q02413;Q02413-2	Q02413	DSG1	Desmoglein-1		-0.944456	0.372703		0.407065	-0.458113	1.30642	0.648954		0.841333	0.684018	1.74025	1.02572		0.174267	0.968651	0.13498	0.024653		0.947111	0.0476555	25.5888	23.3794	24.4237	22.7745	21.636	22.2288	22.738	22.6058	25.2147	23.216	25.0486	22.7921	24.7363	25.4409	26.1002	24.5601	24.7691
296	11	5	18	29	0	64.393	190030000	P08238;Q58FF7	P08238	HSP90AB1	Heat shock protein HSP 90-beta		-0.946917	2.12237		0.129531	-0.795883	-0.236911	0.749116		0.750655	-0.206865	-1.88033	1.46772		0.106118	-1.17937	0.0883535	0.0291582		0.950329	0.0437634	23.5302	23.9401	23.8874	23.0844	23.1419	23.0014	22.6082	22.819	23.0898	22.3344	20.5764	22.0802	20.1585	19.8224	19.3692	22.1229	22.1774
210	6	6	14.9	28	0	12.473	95320000	J3KPS3;P04075;P04075-2;H3BQN4;H3BUH7;H3BPS8;H3BMQ8;H3BR04;H3BR68	J3KPS3;P04075;P04075-2;H3BQN4;H3BUH7;H3BPS8;H3BMQ8;H3BR04	ALDOA	Fructose-bisphosphate aldolase;Fructose-bisphosphate aldolase A		-0.948227	1.85885		0.136072	-0.773134	-0.294963	1.66202		0.711979	-0.272908	0.141839	0.0604894		0.897117	0.0782325	0	-4.34294e-08		1	0	22.7449	23.197	23.4846	22.5077	22.5464	22.4126	22.0547	22.2813	22.2458	20.0495	20.4435	21.0578	19.524	20.3549	22.0974	19.5996	19.5009
250	4	3	12.3	4	0	4.0398	38796000	P00338;P00338-3;P00338-4;P00338-5;P00338-2;F5GXH2;F5GYU2;F5GXY2	P00338;P00338-3;P00338-4;P00338-5;P00338-2	LDHA	L-lactate dehydrogenase A chain		-0.99188	0.432359		0.357824	-0.500491	0	-4.34294e-08		1	0	0	-4.34294e-08		1	0	0	-4.34294e-08		1	0	21.7674	22.2689	19.2869	20.8084	20.0274	19.6526	20.4802	19.4408	20.4265	19.5145	20.7413	20.5254	20.1628	19.3719	20.101	19.5938	19.5357
322	2	2	17.4	18	0	4.4264	117170000	P14174	P14174	MIF	Macrophage migration inhibitory factor		-1.05187	0.33724		0.406554	-0.459709	-1.45556	0.619304		0.832414	-0.707859	0	-4.34294e-08		1	0	-0.356514	0.139878		0.819984	-0.18347	23.0694	23.8826	20.7759	22.3714	22.4546	24.1129	19.7797	22.0798	22.7127	19.3669	19.6648	19.7383	20.0562	19.7757	19.6611	19.9671	20.6297
343	5	5	21.1	27	0	15.888	228050000	P21912;A0A087WXX8;A0A087WWT1	P21912;A0A087WXX8;A0A087WWT1	SDHB	Succinate dehydrogenase [ubiquinone] iron-sulfur subunit, mitochondrial	+	-1.06833	1.44069		0.128736	-0.794466	-0.245889	0.314704		0.774134	-0.186346	-0.742716	0.539379		0.536555	-0.46194	0	-4.34294e-08		1	0	24.6644	24.7286	25.0854	24.0217	23.9628	24.0266	23.1201	24.0709	24.0825	21.4872	19.869	20.185	20.3013	19.1037	19.908	19.811	19.6997
286	6	5	21.9	26	0	12.713	123360000	P07195;A8MW50;C9J7H8;F5H793;F5H5G7;F5H155;A0A087WUM2;G3XAP5;F5H245;Q6ZMR3;P07864	P07195;A8MW50;C9J7H8	LDHB	L-lactate dehydrogenase B chain;L-lactate dehydrogenase	+	-1.07381	1.59338		0.124667	-0.820231	-0.503657	1.12805		0.705759	-0.416254	0	-4.34294e-08		1	0	0.98864	0.520629		0.473509	0.539006	23.3725	24.3491	23.5846	23.0908	22.9352	23.5699	22.8666	22.6362	22.582	19.7697	20.5496	19.1962	20.3138	19.976	20.1334	19.4047	19.7896
413	2	2	6.1	2	0.0037244	2.7551	11525000	P50990-3;P50990-2;P50990;H7C4C8	P50990-3;P50990-2;P50990;H7C4C8	CCT8	T-complex protein 1 subunit theta		-1.07675	0.929332		0.17504	-0.698495	0	-4.34294e-08		1	0	0	-4.34294e-08		1	0	0	-4.34294e-08		1	0	19.9248	21.4295	21.626	20.2916	20.6766	19.8312	19.7906	20.0214	19.9381	19.8268	20.5391	20.656	19.7671	19.1422	20.3093	19.9538	19.5342
177	12	12	52.8	82	0	35.705	679750000	F5GY37;J3KPX7;Q99623;Q99623-2;F5H3X6;F5GWA7;F5H0C5;F5H2D2	F5GY37;J3KPX7;Q99623;Q99623-2;F5H3X6;F5GWA7	PHB2	Prohibitin-2	+	-1.10307	1.73295		0.108211	-0.856801	0.0201308	0.0274517		0.973962	0.0161545	-0.000689824	0.000620599		0.999436	-0.000506363	2.01547	0.812705		0.153077	0.938426	24.4648	24.462	25.0351	23.6129	23.2953	23.6841	23.122	23.7961	23.7346	24.3996	23.5425	23.3496	23.4342	23.912	23.9435	23.8163	20.075
374	6	5	29.8	18	0	14.236	148420000	P31947;P31947-2	P31947;P31947-2	SFN	14-3-3 protein sigma		-1.18378	0.818659		0.168483	-0.709011	-1.48312	0.407321		0.760357	-0.582749	-0.0639426	0.0159015		0.983961	-0.0274048	1.38199	1.00945		0.193344	0.841434	21.0427	21.434	20.6835	19.9382	19.949	24.171	18.7038	20.0224	20.8826	19.4653	20.4533	22.648	21.2444	18.9761	22.1543	19.5139	20.1675
289	24	24	66.7	158	0	286.16	1847600000	P07355;P07355-2;H0YN42;H0YMD0;H0YMU9;A6NMY6;H0YKS4;H0YMM1;H0YM50;H0YKZ7;H0YLV6;H0YMT9;H0YKX9;H0YKL9;H0YMW4;H0YNP5;H0YKV8;H0YN28;H0YL33;H0YMD9;H0YKN4;H0YNA0;H0YNB8;H0YN52;H0YLE2	P07355;P07355-2;H0YN42;H0YMD0;H0YMU9;A6NMY6;H0YKS4;H0YMM1;H0YM50	ANXA2;ANXA2P2	Annexin A2;Annexin;Putative annexin A2-like protein		-1.20019	2.68289		0.0456119	-1.02671	-0.391033	0.977279		0.716348	-0.32929	-0.33198	0.548935		0.72139	-0.261899	0.61952	0.379931		0.625474	0.367664	25.7106	25.8497	25.4997	24.8877	25.0978	24.647	24.7556	24.3684	24.3354	25.2222	25.0341	25.7453	24.7766	24.9122	25.3169	23.2094	24.9896
268	8	8	68.8	11	0	69.359	322750000	P04792;F8WE04;C9J3N8	P04792;F8WE04	HSPB1	Heat shock protein beta-1		-1.20867	1.05443		0.131854	-0.785564	-0.59468	0.329439		0.709333	-0.341179	0.961627	0.322516		0.552163	0.432466	2.72075	0.820849		0.094023	1.07315	21.6704	21.5669	21.5602	21.2555	19.9928	21.7074	20.0231	19.6995	21.449	19.7045	22.0208	21.6711	22.3206	20.2792	23.6814	19.6509	19.8479
380	13	13	49.3	69	0	76.255	926130000	P35232;C9JW96;C9JZ20;E7ESE2;E9PCW0;P35232-2;D6RBK0	P35232;C9JW96;C9JZ20;E7ESE2;E9PCW0	PHB	Prohibitin	+	-1.23579	2.60399		0.0471496	-1.04494	0.101177	0.166491		0.90372	0.0823189	-0.160534	0.211542		0.842853	-0.124032	1.32853	1.35376		0.158436	0.910761	24.5558	24.5495	24.6901	22.9898	23.3062	23.4885	23.0422	23.6523	23.3935	24.688	23.984	23.9367	23.8118	24.3648	23.9505	23.6086	23.1239
329	167	167	59.4	479	0	323.31	9166900000	P15924;P15924-3;P15924-2	P15924;P15924-3;P15924-2	DSP	Desmoplakin		-1.23704	0.46969		0.264335	-0.577917	-0.128897	0.0335238		0.920744	-0.0560745	0.993717	0.807205		0.397783	0.633187	0.532068	0.108346		0.815951	0.191785	26.4195	24.5374	24.473	22.9691	23.3322	25.8041	23.277	22.6772	25.7645	25.32	26.9424	26.8341	27.5307	26.9159	27.631	26.7275	26.8187
165	4	4	47.6	13	0	7.5295	75456000	F8WDS9;E9PHS0;O43813	F8WDS9;E9PHS0;O43813	LANCL1	LanC-like protein 1		-1.27065	1.32586		0.102081	-0.877169	0.168247	0.148018		0.87153	0.118227	-0.492853	0.701934		0.621139	-0.373304	0.0807298	0.0301982		0.948498	0.0424921	22.5437	23.3229	23.0336	21.8379	21.2449	21.5007	21.2041	21.4253	22.4588	21.0348	20.4814	20.1774	20.232	20.3068	19.6761	19.275	20.2295
417	10	10	18.3	23	0	37.371	216260000	P51659;E7ER27;E7EWE5;P51659-3;P51659-2;G5E9S2;E7ET17;E7EPL9	P51659;E7ER27;E7EWE5;P51659-3;P51659-2	HSD17B4	Peroxisomal multifunctional enzyme type 2;(3R)-hydroxyacyl-CoA dehydrogenase;Enoyl-CoA hydratase 2	+	-1.29627	0.983686		0.12755	-0.801298	-2.27025	1.88432		1	-1.48101	0.247026	0.253857		0.781524	0.178182	0.15522	0.0907266		0.907955	0.0964528	20.5667	21.8046	22.2235	22.589	21.7974	23.1304	20.967	19.9033	19.8357	20.818	20.2214	20.8322	21.3428	21.034	20.2358	22.6167	23.5302
327	2	2	9.9	5	0.0055453	2.6212	10108000	P15259;P18669;Q8N0Y7	P15259;P18669;Q8N0Y7	PGAM2;PGAM1;PGAM4	Phosphoglycerate mutase 2;Phosphoglycerate mutase 1;Probable phosphoglycerate mutase 4		-1.35174	1.54427		0.0748406	-0.963152	0	-4.34294e-08		1	0	0	-4.34294e-08		1	0	0	-4.34294e-08		1	0	20.456	21.5483	20.4626	19.1954	20.7251	20.4493	19.7767	19.1666	19.4685	20.393	20.411	19.4605	20.8615	20.6449	20.0866	20.0166	20.3799
469	9	9	51.5	55	0	29.242	502400000	P62937;F8WE65;C9J5S7;P62937-2;E5RIZ5;P0DN26;A0A0H2UH34;A0A0B4J2A2;A0A075B767;A0A075B759;Q9Y536;F5H284	P62937;F8WE65;C9J5S7;P62937-2	PPIA	Peptidyl-prolyl cis-trans isomerase A;Peptidyl-prolyl cis-trans isomerase A, N-terminally processed;Peptidyl-prolyl cis-trans isomerase		-1.356	1.38193		0.0894	-0.930098	-1.18839	0.956088		0.878957	-0.751262	-0.472316	0.358871		0.698391	-0.305037	0.58183	0.429615		0.626846	0.368462	24.8361	26.3553	25.4755	24.883	24.7589	26.5221	24.0061	24.1581	24.4346	20.4327	21.282	21.8939	20.3411	20.4253	21.4252	20.9256	22.1406
312	37	36	51.4	223	0	299.57	2563800000	P11021	P11021	HSPA5	78 kDa glucose-regulated protein		-1.40264	2.97277		0.0257822	-1.20337	-0.411914	1.40502		0.704303	-0.362403	0.0174993	0.0155245		0.988013	0.0127399	-0.777083	0.691756		0.49114	-0.514104	26.5126	26.7928	26.9123	25.7498	25.6221	25.8736	25.1223	25.5196	25.3678	25.2439	24.5321	24.5863	24.2348	24.9562	25.2238	27.0228	26.6952
14	2	2	14.8	7	0.0037037	2.6388	31530000	A0A087WWJ2;B0AZT5;C9J5D1;E7EQ69;Q9GZZ1-2;Q9GZZ1	A0A087WWJ2;B0AZT5;C9J5D1;E7EQ69;Q9GZZ1-2;Q9GZZ1	NAA50	N-alpha-acetyltransferase 50		-1.54886	1.70407		0.0386667	-1.09702	-0.30074	0.727908		0.731363	-0.252897	0.0382862	0.0147101		0.995582	0.0205636	0	-4.34294e-08		1	0	20.6515	21.7078	21.9629	20.1749	19.9158	20.4872	19.7388	19.8795	20.0574	19.4605	20.5057	19.2792	19.6788	21.1754	18.5061	19.35	19.7299
534	6	6	21.2	30	0	18.243	410620000	Q5T750	Q5T750	XP32	Skin-specific protein 32		-1.62858	0.756207		0.124535	-0.818388	0.658746	0.197143		0.704086	0.288336	0.946777	0.709313		0.430947	0.588245	-1.02187	0.366738		0.523956	-0.472078	23.1409	22.8254	22.7995	22.204	20.2967	19.4031	20.8132	19.8808	23.186	23.0262	23.0032	21.5902	23.187	24.2452	23.0278	23.4711	23.6276
446	5	4	23.5	13	0	7.2274	60949000	P62258;B4DJF2;I3L3T1;P62258-2;K7EM20;I3L0W5	P62258;B4DJF2;I3L3T1;P62258-2	YWHAE	14-3-3 protein epsilon		-1.71861	0.607075		0.138438	-0.757391	-1.39627	0.563223		0.851333	-0.664689	0	-4.34294e-08		1	0	0	-4.34294e-08		1	0	20.1658	22.7907	22.8123	20.3991	22.0137	22.389	18.9824	19.6335	21.997	20.2426	19.9094	19.5012	20.2209	20.1762	19.4765	20.0318	19.8584
587	14	14	91.8	64	0	323.31	1734200000	Q9NZT1	Q9NZT1	CALML5	Calmodulin-like protein 5		-1.72984	0.800972		0.102808	-0.865699	-0.697021	0.231923		0.703905	-0.319851	1.81347	0.704899		0.249478	0.834186	0.779774	0.288347		0.626621	0.372651	24.6378	23.9129	22.9722	21.6483	22.4548	24.3213	20.3652	22.9096	23.0586	24.2863	24.4553	21.4496	25.2643	24.052	26.3154	24.7412	24.3867
157	3	3	27.3	9	0	4.522	72047000	E7ERL0;J3KPD9;Q32Q12;P22392;P15531;P15531-2;P22392-2;O60361;C9K028;F6XY72;E5RHP0	E7ERL0;J3KPD9;Q32Q12;P22392;P15531;P15531-2;P22392-2;O60361	NME1;NME2;NME1-NME2;NME2P1	Nucleoside diphosphate kinase;Nucleoside diphosphate kinase B;Nucleoside diphosphate kinase A;Putative nucleoside diphosphate kinase		-1.7971	0.654248		0.126758	-0.801292	1.17928	0.391979		0.6724	0.519605	0	-4.34294e-08		1	0	0	-4.34294e-08		1	0	22.7524	23.1027	23.4057	19.4713	20.3813	20.4792	22.6138	22.4201	18.8357	20.2312	19.4118	20.5342	19.9283	18.772	20.1599	19.5218	19.9955
193	5	5	17	11	0	42.072	70081000	H0Y2Y8;Q15942-2;Q15942;C9JJK5;H7C3D3	H0Y2Y8;Q15942-2;Q15942	ZYX	Zyxin		-2.13265	2.27243	+	0.00597101	-1.53649	0.87528	0.646524		0.699268	0.543096	0	-4.34294e-08		1	0	0	-4.34294e-08		1	0	22.9883	23.839	24.215	21.0143	19.5131	21.4912	21.5151	21.3284	21.8009	20.3294	18.9736	20.2709	20.1546	19.5391	20.5993	20.4112	20.0277
326	38	34	68.1	146	0	323.31	2980100000	P14923;C9JK18;C9JKY1;C9JTX4;C9J826;B4DGU4;C9JPI2;K7ERP3;P35222-2	P14923	JUP	Junction plakoglobin		-2.31392	1.20117		0.0265714	-1.2144	-1.28048	0.518291		0.785917	-0.614244	0.91341	0.833845		0.407914	0.605685	0.326437	0.057029		0.899878	0.109604	24.9496	23.4589	23.5304	22.778	21.7052	24.3554	21.3803	20.5079	23.1089	24.0742	25.6434	25.0103	25.7774	25.4585	26.2322	24.7719	24.9659
341	27	25	17.1	95	0	133.59	660240000	Q60FE5;P21333-2;P21333;Q5HY54;A0A087WWY3;H0Y5C6;F8WE98;H0Y5F3;O75369-5;O75369-4;O75369-6;O75369-3;O75369-2;O75369-9;O75369;O75369-8	Q60FE5;P21333-2;P21333;Q5HY54;A0A087WWY3	FLNA	Filamin-A		-2.78555	3.25981	+	0	-2.18136	-0.146774	0.119495		0.893559	-0.101386	-0.316594	0.444768		0.736292	-0.242439	-1.24974	0.51616		0.398667	-0.605972	26.1002	26.2897	26.237	24.025	23.8176	22.8679	23.9267	23.3466	22.9968	23.9918	23.2681	23.7988	23.704	22.9649	23.44	22.5208	23.9304
261	20	20	13	50	0	82.666	490230000	P02751-6;P02751-17;P02751-3;P02751-11;P02751;P02751-7;P02751-15;P02751-12;P02751-10;P02751-5;P02751-9;P02751-14;P02751-13;P02751-8;P02751-4;P02751-16;P02751-2;H0Y7Z1	P02751-6;P02751-17;P02751-3;P02751-11;P02751;P02751-7;P02751-15;P02751-12;P02751-10;P02751-5;P02751-9;P02751-14;P02751-13;P02751-8;P02751-4	FN1	Fibronectin;Anastellin;Ugl-Y1;Ugl-Y2;Ugl-Y3		-2.94574	2.57469	+	0.00273684	-2.04096	-0.826097	0.352942		0.702852	-0.418714	0.585101	0.311552		0.663705	0.331138	-0.78501	0.362652		0.577584	-0.412447	22.036	22.9515	22.9389	19.3466	22.3306	19.8903	20.1246	19.9024	19.0622	21.6358	20.0078	19.8333	20.777	22.0693	20.3858	24.7814	26.03
173	2	2	39.6	5	0	15.363	28565000	E9PNX9;O60711;O60711-2;B7Z5P7	E9PNX9;O60711;O60711-2;B7Z5P7	LPXN	Leupaxin		-3.06591	4.431	+	0	-2.65795	0	-4.34294e-08		1	0	0	-4.34294e-08		1	0	0	-4.34294e-08		1	0	23.1188	23.1214	23.337	20.9524	20.5813	19.7341	20.2385	19.857	20.284	20.6317	19.8098	19.6787	19.2802	20.7474	19.6979	21.0107	19.9242
520	10	8	5.7	15	0	27.197	45161000	Q14315-2;Q14315	Q14315-2;Q14315	FLNC	Filamin-C		-4.44038	4.5498	+	0	-3.67735	0	-4.34294e-08		1	0	0	-4.34294e-08		1	0	0	-4.34294e-08		1	0	23.6644	23.8692	23.9895	20.7147	19.4376	19.4621	19.0376	19.6397	19.5245	20.0782	19.7238	20.4472	19.5271	19.4266	20.2734	19.715	19.9973
370	18	18	30.9	51	0	245.73	516320000	P31040;D6RFM5;P31040-2;A0A087X1I3;P31040-3;H0Y8X1	P31040;D6RFM5;P31040-2;A0A087X1I3;P31040-3	SDHA	Succinate dehydrogenase [ubiquinone] flavoprotein subunit, mitochondrial	+	-4.55245	2.17586	+	0	-2.41994	0.353596	0.123486		0.790683	0.172753	-1.27997	0.863024		0.309571	-0.757492	0.874606	0.173776		0.698439	0.300916	25.4936	26.8964	26.4161	21.8437	22.2591	19.9852	22.7902	22.1573	20.2013	23.169	21.832	23.156	20.5314	21.4246	22.3611	19.3797	19.6025
[truncated: 4 more columns]
