# Supplementary material for: Loss of the Mitochondrial Fatty Acid β-Oxidation Protein Medium-Chain Acyl-Coenzyme A Dehydrogenase Disrupts Oxidative Phosphorylation Protein Complex Stability and Function
Source: Sci Rep. 2018 Jan 9;8:153. doi: 10.1038/s41598-017-18530-4 (PMC5760697; doi:10.1038/s41598-017-18530-4)
Supplement: Supplementary file 3 — Supplementary Dataset 2 [file 41598_2017_18530_MOESM3_ESM.xlsx]

## Sheet:  CIV Patients (Fig 1)
Complex IV Quantitation
Experiment		CIV	Background	CIV minus Background		CII	Background	CII minus Background		CIV/CII	%		Experiment	Control 1	Patient 1
1	Control 1	19218	4897	14321		7556	4633	2923		4.89942	100.009		1	100.009	35.9479
	Patient 1	7676	4897	2779		6211	4633	1578		1.76109	35.9479		2	100.015	58.8133
													3	99.9968	28.3081
2	Control 1	9918	6674	3244		19340	5461	13879		0.233734	100.015		AV	100.007	41.0231
	Patient 1	10383	6674	3709		32446	5461	26985		0.137447	58.8133		SD	0.00913284	15.8732
													p value		0.00299777
3	Control 1	55308	4989	50319		22568	10189	12379		4.06487	99.9968
	Patient 1	21266	4989	16277		24334	10189	14145		1.15072	28.3081
Experiment		CIV	Background	CIV minus Background		CII	Background	CIV minus Background		CIV/CII	%		Experiment	Control 2	Patient 2
1	Control 2	10613.4	8740.86	1872.52		45374.5	20351.5	25023		0.0748319	100.043		1	100.043	42.8292
	Patient 2	9892.3	8740.86	1151.44		56293.2	20351.5	35941.7		0.0320362	42.8292		2	100.735	50.2176
													3	100.067	59.2981
2	Control 2	12652.4	8740.86	3911.53		56983.4	20351.5	36632		0.106779	100.735		AV	100.282	50.7816
	Patient 2	10497.9	8740.86	1756.99		53358.7	20351.5	33007.2		0.0532306	50.2176		SD	0.392848	8.24896
													p value		0.000486024
3	Control 2	10919.3	8740.86	2178.43		55981	20351.5	35629.6		0.061141	100.067
	Patient 2	9581.88	8740.86	841.023		43564.2	20351.5	23212.7		0.0362312	59.2981

## Sheet: CI Patients (Fig 1)
Complex I Quantitation
Experiment		CI	Background	CI minus Background		CII	Background	CII minus Background		CI/CII	%		Experiment	Control 1	Patient 1
1	Control 1	15122	9016.77	6105.26		48301.5	12362.6	35938.9		0.169879	99.9875		1	99.9875	61.473
	Patient 1	11689.5	9016.77	2672.7		37952.8	12362.6	25590.2		0.104443	61.473		2	99.9744	70.2889
													3	99.9503	55.4744
2	Control 1	13833	9389.23	4443.75		58352	8070.48	50281.6		0.0883773	99.9744		AV	99.9707	62.4121
	Patient 1	11420.3	9389.23	2031.05		40758	8070.48	32687.5		0.0621354	70.2889		SD	0.0188615	7.45174
													p value		0.000948501
3	Control 1	13559.6	8751.57	4807.98		48902.3	8478.99	40423.3		0.118941	99.9503
	Patient 1	11056.6	8751.57	2305		43395.6	8478.99	34916.6		0.0660146	55.4744
Experiment		CI	Background	CI minus Background		CII	Background	CII minus Background		CI/CII	%		Experiment	Control 2	Patient 2
1	Control 2	14431.5	9389.23	5042.25		47673.4	8070.48	39603		0.12732	100.016		1	100.016	47.3648
	Patient 2	11334.3	9389.23	1945.09		40329.9	8070.48	32259.4		0.0602954	47.3648		2	99.9984	59.945
													3	100.018	62.3964
2	Control 2	12732.1	8751.57	3980.49		33326.4	8478.99	24847.4		0.160197	99.9984		AV	100.011	56.5688
	Patient 2	11794.5	8751.57	3042.94		40165.7	8478.99	31686.7		0.096032	59.945		SD	0.0107012	8.06455
													p value		0.000734592
3	Control 2	13920.3	8751.57	5168.74		35324.9	8741.55	26583.4		0.194435	100.018
	Patient 2	12527.2	8751.57	3775.62		39868.2	8741.55	31126.7		0.121299	62.3964

## Sheet: CIII2 Patients (Fig 1)
Complex III2 Quantitation
Experiment		CIII2	Background	CIII2 minus Background		CII	Background	CII minus Background		CIII2/CII	%		Experiment	Control 1	Patient 1
1	Control 1	13773.7	8312.23	5461.45		57899.8	3709.7	54190.1		0.100783	100.003		1	100.003	85.2853
	Patient 1	12534.6	8312.23	4222.37		52835.3	3709.7	49125.6		0.0859505	85.2853		2	99.9653	69.4924
													3	99.9917	82.1791
2	Control 1	7525.48	6569.08	956.402		5166.86	632.573	4534.28		0.210927	99.9653		AV	99.9867	78.9856
	Patient 1	6990.39	6569.08	421.308		3505.87	632.573	2873.3		0.146629	69.4924		SD	0.0194639	8.36678
													p value		0.0121805
3	Control 1	8272.73	6837.52	1435.21		4650.51	570.557	4079.95		0.351771	99.9917
	Patient 1	7493.22	6837.52	655.7		2838.58	570.557	2268.03		0.289106	82.1791
Experiment		CIII2	Background	CIII2 minus Background		CII	Background	CII minus Background		CIII2/CII	%		Experiment	Control 2	Patient 2
1	Control 2	25807.1	8941	16866.1		19296.7	9139.51	10157.2		1.66051	99.9705		1	99.9705	84.3817
	Patient 2	15510.5	8941	6569.55		13826.7	9139.51	4687.24		1.40158	84.3817		2	100.008	77.9828
													3	99.9617	83.7991
2	Control 2	28386.4	8941	19445.4		19105.5	9139.51	9966.03		1.95116	100.008		AV	99.9802	82.0545
	Patient 2	15650	8941	6709		13549.1	9139.51	4409.62		1.52144	77.9828		SD	0.0248123	3.53826
													p value		0.000930047
3	Control 2	18159	8941	9217.99		18446.1	8345.89	10100.2		0.912651	99.9617
	Patient 2	13066.4	8941	4125.4		13738	8345.89	5392.07		0.765085	83.7991

## Sheet: CIII2-CIV Patients (Fig 1)
Complex III2-IV Quantitation
Experiment		CIII2/CIV	Background	CIII2/CIV minus Background		CII	Background	CII minus Background		CIII2-CIV/CII	%		Experiment	Control 1	Patient 1
1	Control 1	15910.3	7993.33	7917		57899.8	3709.7	54190.1		0.146097	99.9978		1	99.9978	66.1155
	Patient 1	12738.6	7993.33	4745.27		52835.3	3709.7	49125.6		0.0965947	66.1155		2	100.009	81.4068
													3	99.9985	85.6762
2	Control 1	7590.38	6680.27	910.115		5166.86	632.573	4534.28		0.200719	100.009		AV	100.002	77.7328
	Patient 1	7149.71	6680.27	469.449		3505.87	632.573	2873.3		0.163384	81.4068		SD	0.00639031	10.2849
													p value		0.0199424
3	Control 1	7674.71	6599.66	1075.05		4650.51	570.557	4079.95		0.263496	99.9985
	Patient 1	7111.68	6599.66	512.022		2838.58	570.557	2268.03		0.225757	85.6762
Experiment		CIII2/CIV	Background	CIII2/CIV minus Background		CII	Background	CII minus Background		CIII2-CIV/CII	%		Experiment	Control 2	Patient 2
1	Control 2	8264.56	7316.02	948.538		53958.4	8612.15	45346.3		0.0209176	99.9888		1	99.9888	86.8073
	Patient 2	7966.93	7316.02	650.906		44454.8	8612.15	35842.7		0.0181601	86.8073		2	100.001	78.5929
													3	100.018	61.2741
2	Control 2	8292.94	6970.79	1322.15		54256.8	8285.54	45971.3		0.0287603	100.001		AV	100.003	75.5581
	Patient 2	7794.63	6970.79	823.843		44733.4	8285.54	36447.9		0.0226033	78.5929		SD	0.0148413	13.0343
													p value		0.0314265
3	Control 2	13804.6	7888.04	5916.59		54147.9	7495.68	46652.3		0.126823	100.018
	Patient 2	10667.8	7888.04	2779.8		43273.8	7495.68	35778.1		0.0776956	61.2741

## Sheet: CI-CIII2-CIV Patients (Fig 1) 
Complex I-III2-IV Quantitation
Experiment		CI-CIII2-CIV	Background	CI-CIII2-CIV minus Background		CII	Background	CII minus Background		CI-CIII2-CIV/CII	%		Experiment	Control 1	Patient 1
1	Control 1	19528.5	9707.62	9820.86		4705.52	564.286	4141.24		2.37148	100.02		1	100.02	65.7131
	Patient 1	14413.3	9707.62	4705.65		3584.49	564.286	3020.2		1.55806	65.7131		2	100.043	68.8805
													3	100.009	69.9376
2	Control 1	11671.2	7992.7	3678.51		16116.3	1467.15	14649.1		0.251108	100.043		AV	100.024	68.177
	Patient 1	9347.67	7992.7	1354.97		9304.34	1467.15	7837.19		0.17289	68.8805		SD	0.0171399	2.19831
													p value		1.49778e-05
3	Control 1	27185.4	4349.57	22835.8		65467.1	13240.1	52227		0.437241	100.009
	Patient 1	19356.4	4349.57	15006.8		62319.2	13240.1	49079.1		0.305767	69.9376
Experiment		CI-III2-CIV	Background	CIII2 minus Background		CII	Background	CII minus Background		CIII2/CII	%		Experiment	Control 2	Patient 2
1	Control 2	23183.1	4349.57	18833.5		52397.7	13240.1	39157.6		0.480966	99.993		1	99.993	79.3807
	Patient 2	20156.1	4349.57	15806.5		54637.9	13240.1	41397.8		0.381821	79.3807		2	100.005	73.0821
													3	100.008	69.6777
2	Control 2	34853.5	4349.57	30503.9		65345.5	13240.1	52105.4		0.585427	100.005		AV	100.002	74.0469
	Patient 2	25469.6	4349.57	21120.1		62606.5	13240.1	49366.4		0.427823	73.0821		SD	0.00782677	4.92291
													p value		0.000797938
3	Control 2	37268.6	4349.57	32919.1		62369.1	13240.1	49129		0.670053	100.008
	Patient 2	22432.6	4349.57	18083		51974.9	13240.1	38734.8		0.466841	69.6777

## Sheet: CV Patients (Fig 1)
Complex V Quantitation
Experiment		CV	Background	CV minus Background		CII	Background	CII minus Background		CV/CII	%		Experiment	Control 1	Patient 1
1	Control 1	47049.6	8379.03	38670.5		61978.7	5008.61	56970.1		0.678787	99.9686		1	99.9686	106.358
	Patient 1	43242.6	8379.03	34863.6		53284.5	5008.61	48275.8		0.722174	106.358		2	100.005	118.684
													3	100.03	60.9361
2	Control 1	16661.2	5670.29	10990.9		26874.8	3209.11	23665.7		0.464423	100.005		AV	100.001	95.3263
	Patient 1	14538.1	5670.29	8867.83		19298.2	3209.11	16089.1		0.55117	118.684		SD	0.031043	30.4137
													p value		0.803215
3	Control 1	7402.5	6441.51	960.991		8605.74	4716.27	3889.47		0.247075	100.03
	Patient 1	7373.68	6441.51	932.17		10909.6	4716.27	6193.32		0.150512	60.9361
Experiment		CV	Background	CV minus Background		CII	Background	CII minus Background		CV/CII	%		Experiment	Control 1	Patient 1
1	Control 2	18391.6	817.338	17574.2		17022.9	8811.62	8211.27		2.14026	100.012		1	100.012	96.1938
	Patient 2	12432.5	817.338	11615.1		14454	8811.62	5642.39		2.05855	96.1938		2	100.018	115.22
													3	99.9972	102.224
2	Control 2	18676.6	817.338	17859.3		18764.8	8811.62	9953.21		1.79432	100.018		AV	100.009	104.546
	Patient 2	13874.9	817.338	13057.5		15128.7	8811.62	6317.03		2.06704	115.22		SD	0.0106912	9.723
													p value		0.464301
3	Control 2	25861.3	817.338	25044		20123.6	8811.62	11312		2.21394	99.9972
	Patient 2	14691.7	817.338	13874.4		14941.9	8811.62	6130.29		2.26325	102.224

## Sheet: CIV 143B KO (Fig 2)
Complex IV Quantitation
Experiment		CIV	Background	CIV minus Background		CII	Background	CII minus Background		CIV/CII	%		Experiment	143B Control	143B MCAD KO
1	143B Control	11779.4	8497.27	3282.09		4521.84	504.478	4017.36		0.816977	99.9972		1	99.9972	37.1523
	143B MCAD KO	9401.46	8497.27	904.185		3483.33	504.478	2978.86		0.303534	37.1523		2	100.008	44.4709
													3	100	52.8906
2	143B Control	11360.9	8483.76	2877.15		5775.17	569.025	5206.15		0.552644	100.008		AV	100.002	44.838
	143B MCAD KO	9508.61	8483.76	1024.84		4739.36	569.025	4170.33		0.245746	44.4709		SD	0.00562149	7.87558
													p value		0.000264852
3	143B Control	21156.7	13813.3	7343.35		6603.86	564.925	6038.93		1.216	100
	143B MCAD KO	16929.3	13813.3	3116		5409.83	564.925	4844.9		0.64315	52.8906

## Sheet: CI 143B KO (Fig 2)
Complex I Quantitation
Experiment		CI	Background	CI minus Background		CII	Background	CII minus Background		CI/CII	%		Experiment	143B Control	143B MCAD KO
1	143B Control	3614.95	1318.44	2296.51		4521.84	504.478	4017.36		0.571647	100.008		1	100.008	51.6951
	143B MCAD KO	2198.66	1318.44	880.219		3483.33	504.478	2978.86		0.295489	51.6951		2	100.011	45.9429
													3	99.9989	61.1943
2	143B Control	642.709	444.489	198.22		5775.17	569.025	5206.15		0.0380742	100.011		AV	100.006	52.9441
	143B MCAD KO	517.43	444.489	72.941		4739.36	569.025	4170.33		0.0174904	45.9429		SD	0.00637717	7.70207
													p value		0.000451068
3	143B Control	36317.8	12663.5	23654.2		6603.86	564.925	6038.93		3.91696	99.9989
	143B MCAD KO	24276.7	12663.5	11613.1		5409.83	564.925	4844.9		2.39698	61.1943

## Sheet: CIII2 143B KO (Fig 2)
Complex III2 Quantitation
Experiment		CIII2	Background	CIII2 minus Background		CII	Background	CII minus Background		CIII2/CII	%		Experiment	143B Control	143B MCAD KO
1	143B Control	13975.7	8676	5299.68		25549	3326.02	22223		0.238477	99.9905		1	99.9905	84.3482
	143B MCAD KO	12610	8676	3934.01		22881.6	3326.02	19555.6		0.201171	84.3482		2	100.005	72.1983
													3	99.9838	69.4518
2	143B Control	13929.9	8676	5253.93		25634.7	3326.02	22308.6		0.235511	100.005		AV	99.993	75.3328
	143B MCAD KO	12629	8676	3952.98		26575.2	3326.02	23249.1		0.170027	72.1983		SD	0.0106504	7.92749
													p value		0.0057382
3	143B Control	14004.1	8676	5328.11		26021.8	3326.02	22695.8		0.234762	99.9838
	143B MCAD KO	12269.8	8676	3593.75		25363.7	3326.02	22037.7		0.163073	69.4518

## Sheet: CIII2-CIV 143B KO (Fig 2)
Complex III2-IV Quantitation
Experiment		CIII2-CIV	Background	CIII2-CIV minus Background		CII	Background	CII minus Background		CIII2-CIV/CII	%		Experiment	143B Control	143B MCAD KO
1	143B Control	10667.2	8810.92	1856.29		25549	3326.02	22223		0.0835304	100.036		1	100.036	78.2994
	143B MCAD KO	10089.5	8810.92	1278.55		22881.6	3326.02	19555.6		0.06538	78.2994		2	100.008	52.9671
													3	100.031	72.9506
2	143B Control	11035.3	8810.92	2224.34		25634.7	3326.02	22308.6		0.0997075	100.008		AV	100.025	68.0724
	143B MCAD KO	10038.7	8810.92	1227.74		26575.2	3326.02	23249.1		0.0528082	52.9671		SD	0.0152772	13.3521
													p value		0.0143193
3	143B Control	11265.1	8810.92	2454.16		26021.8	3326.02	22695.8		0.108133	100.031
	143B MCAD KO	10548.8	8810.92	1737.89		25363.7	3326.02	22037.7		0.0788596	72.9506

[truncated: 3 more sheets: CI-CIII2-CIV 143B KO (Fig 2), CV 143B KO (Fig 2), TOM 143B KO (Fig 2)]
