# Supplementary material for: Loss of the Mitochondrial Fatty Acid β-Oxidation Protein Medium-Chain Acyl-Coenzyme A Dehydrogenase Disrupts Oxidative Phosphorylation Protein Complex Stability and Function
Source: Sci Rep. 2018 Jan 9;8:153. doi: 10.1038/s41598-017-18530-4 (PMC5760697; doi:10.1038/s41598-017-18530-4)
Supplement: Supplementary file 4 — Supplementary Dataset 3 [file 41598_2017_18530_MOESM4_ESM.xlsx]

## Sheet: mtDNA BN-PAGE (Fig 4)
mtDNA-encoded protein labelling, BN-PAGE quantitation
		complex I	complex I minus background	%			complex I	complex I
1	CON	6717.9	2786.47	100.017			CON	MCAD KO
	MCAD KO	5756.51	1825.08	65.5089		1	100.017	65.5089
	background	3931.43				2	100.005	68.4426
						3	100.03	69.4161
2	CON	9605.46	3071.17	100.005		AV	100.018	67.7892
	MCAD KO	8636.16	2101.87	68.4426		SD	0.0124356	2.0339
	background	6534.29				ttest		1.04827e-05
3	CON	9340.49	3025.92	100.03
	MCAD KO	8414.41	2099.84	69.4161
	background	6314.58
		complex III2	complex III2 minus background	%			complex III2	complex III2
1	CON	6229.15	2632.48	100.018			CON	MCAD KO
	MCAD KO	5504.98	1908.31	72.5042		1	100.018	72.5042
	background	3596.67				2	100.004	74.9356
						3	100.007	74.5177
2	CON	10882.1	4155.15	100.004		AV	100.01	73.9858
	MCAD KO	9840.53	3113.57	74.9356		SD	0.00769947	1.30002
	background	6726.96				ttest		4.12905e-06
3	CON	10753.2	4026.29	100.007
	MCAD KO	9727.04	3000.08	74.5177
	background	6726.96
		complex IV	complex IV minus background	%			complex IV	complex IV
1	CON	8552.36	4345.8	100.018			CON	MCAD KO
	MCAD KO	6900.18	2693.61	61.9932		1	100.018	61.9932
	background	4206.57				2	100.011	80.95
						3	100.013	79.0867
2	CON	12323.7	5112.57	100.011		AV	100.014	74.01
	MCAD KO	11349.3	4138.16	80.95		SD	0.00363869	10.4484
	background	7211.16				ttest		0.0125385
3	CON	12381.2	5201.69	100.013
	MCAD KO	11292.8	4113.3	79.0867
	background	7179.5
		complex V	complex V minus background	%			complex V	complex V
1	CON	12235.4	6055.6	100.01			CON	MCAD KO
	MCAD KO	11265.3	5085.48	83.9881		1	100.01	83.9881
	background	6179.85				2	100.006	123.88
						3	100.002	92.9477
2	CON	14073.8	7581.47	100.006		AV	100.006	100.272
	MCAD KO	15883.7	9391.33	123.88		SD	0.0038553	20.9301
	background	6492.32				ttest		0.983503
3	CON	10567.7	4395.1	100.002
	MCAD KO	10257.7	4085.05	92.9477
	background	6172.61
		supercomplex	supercomplex minus background	%			supercomplex	supercomplex
1	CON	7356.72	3161.94	100.03			CON	MCAD KO
	MCAD KO	6958.68	2763.9	87.4375		1	100.03	87.4375
	background	4194.78				2	100.008	73.8979
						3	100.008	75.0299
2	CON	6612.53	2712.23	100.008		4	100	64.1993
	MCAD KO	5904.41	2004.11	73.8979		AV	100.012	75.1411
	background	3900.3				SD	0.0126205	9.53035
						ttest		0.00197768
3	CON	9820.93	4083.34	100.008
	MCAD KO	8801.06	3063.47	75.0299
	background	5737.59
4	CON	9514.6	3777.01	100
	MCAD KO	8162.4	2424.81	64.1993
	background	5737.59

## Sheet: mtDNA 2D PAGE (Fig 5)
MtDNA-encoded protein labelling - 2D PAGE
		Supercomplex	background	supercomplex - background		ATP6	background	ATP6 - background	supercomplex/ATP6	%			1	2	3	AV	SD	ttest
1	CON	2767.53	804.953	1962.58		4370.77	895.814	3474.96	0.564777	99.9606		CON	99.9606	100.045	100.001	100.002	0.042114
	MCAD KO	1682.75	804.953	877.797		4383.7	895.814	3487.89	0.25167	44.5434		MCAD KO	44.5434	60.0539	56.6206	53.7393	8.14682	0.00059925
2	CON	3101.22	817.963	2283.26		3961.67	869.205	3092.46	0.73833	100.045
	MCAD KO	2169.11	817.963	1351.15		3917.84	869.205	3048.63	0.443198	60.0539
3	CON	2183.08	942.758	1240.32		4758.67	1157.31	3601.36	0.344402	100.001
	MCAD KO	1669.79	942.758	727.03		4885.64	1157.31	3728.34	0.195001	56.6206

## Sheet: NDUFA9 Import (Fig 6)
NDUFA9 Import Quantitation
		supercomplex	supercomplex minus background	%			supercomplex	supercomplex
1	CON	4506.48	251.677	99.9909			CON	MCAD KO
	MCAD KO	4516.96	262.163	104.157		1	99.9909	104.157
	background	4254.8				2	100.02	135.632
						3	100.022	131.676
		supercomplex	supercomplex minus background	%		AV	100.011	123.822
2	CON	5782.85	1230.25	100.02		SD	0.0173664	17.1448
	MCAD KO	6220.88	1668.28	135.632		ttest		0.0739144
	background	4552.61
		supercomplex	supercomplex minus background	%
3	CON	6684.67	1592.35	100.022
	MCAD KO	7188.61	2096.29	131.676
	background	5092.32
		Complex I	Complex I minus background	%			Complex I	Complex I
1	CON	4363.02	872.853	99.9832			CON	MCAD KO
	MCAD KO	4801.13	1310.96	150.167		1	99.9832	150.167
	background	3490.16				2	100.022	138.785
						3	100.013	98.3429
			Complex I minus background	%		AV	100.006	129.098
2	CON	5350.68	1310.28	100.022		SD	0.0201906	27.2364
	MCAD KO	5858.48	1818.09	138.785		ttest		0.137975
	background	4040.4
			Complex I minus background	%
3	CON	8027.06	6585.86	100.013
	MCAD KO	7917.08	6475.88	98.3429
	background	1441.2

## Sheet: COX6A Import (Fig 7)
COX6AL Import Quantitation
			Mature CIV	Mature CIV minus background	% (10 min set at 100%)
1	CON	10	7423.85	4581.12	100.003
	CON	60	10595.8	7753.07	100.001			Mature CIV	Mature CIV	Mature CIV	Mature CIV
	MCAD KO	10	6718.31	3875.57	84.601			CON	CON	MCAD KO	MCAD KO
	MCAD KO	60	7757.53	4914.8	63.3922			10	60	10	60
	background		2842.73				1	100.003	100.001	84.601	63.3922
							2	100.004	100.003	65.1861	83.363
			Mature CIV	Mature CIV minus background	% (10 min set at 100%)		3	100.006	100.016	68.16	84.0007
2	CON	10	17882.5	12383.5	100.004		4	100.012	100.012	90.3371	86.0092
	CON	60	29178.8	23679.8	100.003		AV	100.006	100.008	77.0711	79.1913
	MCAD KO	10	13571	8072	65.1861		SD	0.00401446	0.00694117	12.2929	10.5929
	MCAD KO	60	25238.5	19739.5	83.363		ttest			0.00972	0.00771008
	background		5498.98
			Mature CIV	Mature CIV minus background	% (10 min set at 100%)
3	CON	10	5619.66	2920.19	100.006
	CON	60	7590.24	4890.77	100.016
	MCAD KO	10	4689.74	1990.27	68.16
	MCAD KO	60	6807.11	4107.64	84.0007
	background		2699.47
			Mature CIV	Mature CIV minus background	% (10 min set at 100%)
4	CON	10	10299.5	4838.57	100.012
	CON	60	13762.9	8301.97	100.012
	MCAD KO	10	9831.39	4370.51	90.3371
	MCAD KO	60	12600.5	7139.62	86.0092
	background		5460.88
								supercomplexes	supercomplexes	supercomplexes	supercomplexes
			supercomplexes	supercomplexes minus background	% (10 min set at 100%)			CON	CON	MCAD KO	MCAD KO
1	CON	10	8109.71	4061.63	100.015			10	60	10	60
	CON	60	9240.23	5192.15	100.003		1	100.015	100.003	71.7169	81.2226
	MCAD KO	10	6960.51	2912.42	71.7169		2	100.011	100.01	74.6032	78.4853
	MCAD KO	60	8265.16	4217.08	81.2226		3	100.008	100.001	63.7868	77.8865
	background		4048.08				AV	100.011	100.005	70.0356	79.1981
							SD	0.00376773	0.004774	5.60076	1.77863
			supercomplexes	supercomplexes minus background	% (10 min set at 100%)		ttest			0.000753094	3.50292e-05
2	CON	10	11310.3	6666.73	100.011
	CON	60	14458.5	9815	100.01
	MCAD KO	10	9616.58	4973.05	74.6032
	MCAD KO	60	12346.1	7702.55	78.4853
	background		4643.53
			supercomplexes	supercomplexes minus background	% (10 min set at 100%)
3	CON	10	5948.12	3108.25	100.008
	CON	60	6773.92	3934.05	100.001
	MCAD KO	10	4822.36	1982.49	63.7868
	MCAD KO	60	5903.93	3064.05	77.8865
	background		2839.87

## Sheet: MCAD Import TX-100 (Fig 8)
MCAD Import Quantitation, TX-100
	TIME	~500 kDa	background	~500 kDa - background		~450 kDa	background	~450 kDa - background	~500/~450	%		TIME	1	2	3	AV	SD	ttest
1	5	6831.82	5709.65	1122.18		9559.67	5709.65	3850.02	0.291473	100.025		5	100.025	100.001	100.003	100.01	0.0135681
	30	6051.33	5709.65	341.681		9172.27	5709.65	3462.63	0.0986769	33.863		30	33.863	69.2497	86.8387	63.3171	26.9815	0.0780511
	60	6187.57	5709.65	477.926		9196.44	5709.65	3486.8	0.137067	47.0375		60	47.0375	69.8945	76.2761	64.4027	15.3735	0.0159748
2	5	9040.31	4734.25	4306.06		9376.37	4734.25	4642.12	0.927605	100.001
	30	7104.14	4734.25	2369.89		8423.59	4734.25	3689.34	0.64236	69.2497
	60	6557.42	4734.25	1823.17		7546.31	4734.25	2812.06	0.648341	69.8945
3	5	9747.56	4167.16	5580.4		9345.55	4167.16	5178.39	1.07763	100.003
	30	7106.97	4167.16	2939.81		7308.75	4167.16	3141.59	0.935774	86.8387
	60	6388.6	4167.16	2221.44		6869.8	4167.16	2702.64	0.821951	76.2761

## Sheet: MCAD Import DIG (Fig 8)
MCAD Import Quantitation, Digitonin
	TIME	~1700 kDa	background	~1700 kDa - background		~450 kDa	background	~450 kDa - background	~1700/~450	%		TIME	1	2	3	AV	SD	ttest
1	10	3613.08	2181.64	1431.44		3415.11	2110.45	1304.67	1.09717	100.016		10	100.016	100.016	99.9821	100.004	0.0193506
	60	2532.39	2181.64	350.755		2748.55	2110.45	638.106	0.549681	50.1077		60	50.1077	23.9486	57.1007	43.719	17.475	0.00506122
2	10	3410.78	2157.33	1253.45		3583.09	2266.65	1316.44	0.95215	100.016
	60	2435.81	2157.33	278.474		3488.07	2266.65	1221.43	0.227991	23.9486
3	10	7353.69	4458.5	2895.19		10818.9	4748.22	6070.67	0.476915	99.9821
	60	5214.36	4458.5	755.855		7523.32	4748.22	2775.1	0.27237	57.1007
